# Supplementary material for: Chromatin accessibility regulates age-dependent nuclear mechanotransduction
Source: Proc Natl Acad Sci U S A. 2026 Mar 26;123(13):e2522217123. doi: 10.1073/pnas.2522217123 (PMC13037945; doi:10.1073/pnas.2522217123)
Supplement: Supplementary file 2 — Dataset S01 (XLSX) [file pnas.2522217123.sd01.xlsx]

## Sheet: sheet1
Dataset S1 Enriched pathways of upregulated genes in YRT vs. YRC, Figure 3D and Figure S5D
GO.ID	Description	FDR	Genes
GO:0061448	connective tissue development	1.15117e-15	CCN2,COL5A1,RUNX1,COL1A1,BGN,RFLNB,CREB3L2,KLF7,WNT5B,ACTA2,CCN1,LOXL2,MEF2D,COMP,RUNX2,SERPINH1,WNT7B,LARGE1,PKD1,SRF,TGFB1,SMAD7,MMP13,SH3PXD2B,NPR2,PPARD,RARA,SELENOM,COL11A1,CD34,TSKU,SLC39A13,SNAI1,ADAMTS7,RUNX3,LTBP3,TYMS,SOX9,LRP5,CHST11,SULF2,EGR1,CCN4,SCX,GLI2,AMER1,PLAAT3,GDF6,BMPR1B,HOXB3,NOG,PTHLH,SERPINB7,TGFBI
GO:0030198	extracellular matrix organization	3.01556e-13	B4GALT1,CREB3L1,COL5A1,RUNX1,COL1A1,ELN,COL7A1,COL8A2,PXDN,ZNF469,CCN1,PHLDB1,APBB2,ADAMTS4,LOXL2,COL10A1,LRP1,COMP,COL1A2,SERPINH1,LARGE1,ADAMTS10,FURIN,TGFB1,ENG,MMP13,ADAMTS2,P3H4,MMP2,SH3PXD2B,COL16A1,POMT2,COL11A1,LTBP4,MMP14,COL4A2,COL22A1,EMILIN1,COL9A2,COL24A1,ADAMTS7,SOX9,COL4A1,SULF2,ERCC2,SCX,ADAMTS16,TLL2,ADAMTSL2,TGFBI,HMCN1,BCL3,APLP1
GO:0043062	extracellular structure organization	3.33405e-13	B4GALT1,CREB3L1,COL5A1,RUNX1,COL1A1,ELN,COL7A1,COL8A2,PXDN,ZNF469,CCN1,PHLDB1,APBB2,ADAMTS4,LOXL2,COL10A1,LRP1,COMP,COL1A2,SERPINH1,LARGE1,ADAMTS10,FURIN,TGFB1,ENG,MMP13,ADAMTS2,P3H4,MMP2,SH3PXD2B,COL16A1,POMT2,COL11A1,LTBP4,MMP14,COL4A2,COL22A1,EMILIN1,COL9A2,COL24A1,ADAMTS7,SOX9,COL4A1,SULF2,ERCC2,SCX,ADAMTS16,TLL2,ADAMTSL2,TGFBI,HMCN1,BCL3,APLP1
GO:0045229	external encapsulating structure organization	3.52883e-13	B4GALT1,CREB3L1,COL5A1,RUNX1,COL1A1,ELN,COL7A1,COL8A2,PXDN,ZNF469,CCN1,PHLDB1,APBB2,ADAMTS4,LOXL2,COL10A1,LRP1,COMP,COL1A2,SERPINH1,LARGE1,ADAMTS10,FURIN,TGFB1,ENG,MMP13,ADAMTS2,P3H4,MMP2,SH3PXD2B,COL16A1,POMT2,COL11A1,LTBP4,MMP14,COL4A2,COL22A1,EMILIN1,COL9A2,COL24A1,ADAMTS7,SOX9,COL4A1,SULF2,ERCC2,SCX,ADAMTS16,TLL2,ADAMTSL2,TGFBI,HMCN1,BCL3,APLP1
REAC:R-HSA-1474244	Extracellular matrix organization	1.90236e-12	SDC1,ADAM19,COL5A1,SH3PXD2A,COL1A1,ELN,BGN,COL7A1,SERPINE1,COL8A2,ADAM12,PXDN,ACTN1,ADAMTS4,LOXL2,LTBP2,ITGA11,COL10A1,FN1,COMP,COL1A2,SERPINH1,FURIN,TNC,HSPG2,MMP13,ADAMTS2,MMP2,THBS1,COL16A1,COL11A1,LTBP4,MMP14,COL4A2,COL22A1,EMILIN1,COL9A2,CAPN15,COL24A1,LTBP3,ICAM5,AGRN,PLEC,COL4A1,HAPLN1,PDGFA,ADAMTS16,LAMA5,TLL2
GO:0051216	cartilage development	6.19197e-12	CCN2,RUNX1,COL1A1,BGN,RFLNB,CREB3L2,WNT5B,CCN1,LOXL2,MEF2D,COMP,RUNX2,SERPINH1,WNT7B,PKD1,SRF,TGFB1,SMAD7,MMP13,NPR2,RARA,COL11A1,TSKU,SNAI1,ADAMTS7,RUNX3,LTBP3,TYMS,SOX9,CHST11,SULF2,CCN4,SCX,GLI2,GDF6,BMPR1B,HOXB3,NOG,PTHLH,TGFBI
GO:0071559	response to transforming growth factor beta	1.51978e-10	PMEPA1,COL1A1,BCL9L,ZFP36L1,ZMIZ1,ZFHX3,SKI,ACTA2,PXN,HSPA5,ZYX,LTBP2,IGF1R,COL1A2,SPRED2,ZNF703,FURIN,TGFB1,ENG,SMAD7,TGFB1I1,EP300,THBS1,LDLRAD4,CREBBP,PML,CDKN2B,LTBP4,FGFR2,COL4A2,EMILIN1,ZBTB7A,RUNX3,LTBP3,NFATC1,SOX9,ID1,MAPK7,CHST11,SCX,CDH5,DCSTAMP,ADAMTSL2
GO:0002062	chondrocyte differentiation	9.56437e-10	CCN2,RUNX1,RFLNB,CREB3L2,WNT5B,LOXL2,MEF2D,COMP,RUNX2,SERPINH1,SMAD7,NPR2,COL11A1,TSKU,ADAMTS7,RUNX3,LTBP3,SOX9,CHST11,SULF2,CCN4,SCX,GLI2,GDF6,BMPR1B,PTHLH,TGFBI
GO:0071560	cellular response to transforming growth factor beta stimulus	1.01952e-09	PMEPA1,COL1A1,BCL9L,ZFP36L1,ZMIZ1,SKI,ACTA2,PXN,HSPA5,ZYX,LTBP2,IGF1R,COL1A2,SPRED2,ZNF703,FURIN,TGFB1,ENG,SMAD7,TGFB1I1,EP300,THBS1,LDLRAD4,CREBBP,PML,CDKN2B,LTBP4,FGFR2,COL4A2,EMILIN1,ZBTB7A,LTBP3,NFATC1,SOX9,ID1,MAPK7,CHST11,SCX,CDH5,DCSTAMP,ADAMTSL2
GO:0141091	transforming growth factor beta receptor superfamily signaling pathway	3.40308e-09	PMEPA1,INHBA,BCL9L,ZMIZ1,SKI,PXN,CCN1,HSPA5,ZYX,LTBP2,COMP,RUNX2,COL1A2,SPRED2,FSTL3,ZNF703,FURIN,TGFB1,ENG,SMAD7,TGFB1I1,EP300,THBS1,LDLRAD4,CREBBP,PML,CDKN2B,LTBP4,EMILIN1,ZNF8,ZBTB7A,LTBP3,NCLN,CHRD,ID1,FAM83G,CHST11,EGR1,SCX,GDF6,BMPR1B,CDH5,ZC3H3,NOG,POU5F1,ADAMTSL2,HES1
GO:0060348	bone development	1.67137e-08	XYLT1,COL1A1,BGN,RFLNB,SKI,MEF2D,COMP,RUNX2,SERPINH1,FOXP1,LARGE1,TGFB1,ENG,MMP13,SH3PXD2B,NPR2,RARA,INPPL1,DCHS1,MMP14,FGFR2,NEUROG1,LRRC17,TSKU,ADAMTS7,LTBP3,SOX9,LRP5,SULF2,CCN4,SCX,AMER1,ALPL,BMPR1B,MAPK11
GO:0048705	skeletal system morphogenesis	2.67268e-08	CCN2,PCGF2,COL1A1,RFLNB,SKI,MEF2D,COMP,RUNX2,SERPINH1,PKD1,SGPL1,TGFB1,ANKRD11,MMP13,CSRNP1,MMP2,NDST1,NPR2,RARA,INPPL1,COL11A1,MMP14,FGFR2,NEUROG1,TSKU,LTBP3,SOX9,LRP5,CHST11,SCX,GRHL2,ALPL,BMPR1B,HOXB3,LAMA5,NOG
GO:0001649	osteoblast differentiation	2.23318e-07	SEMA7A,CREB3L1,COL1A1,SKI,CCN1,MEF2D,ITGA11,FASN,RUNX2,WNT7B,JUNB,TNC,ID3,PRKACA,RRBP1,FGFR2,MYBBP1A,CTHRC1,MRC2,SNAI1,CHRD,SOX9,LRP5,SUFU,GABBR1,CCN4,GLI2,TP53INP2,ALPL,BMPR1B,MAPK11,NOG,PTHLH,HIRA
GO:0061035	regulation of cartilage development	2.44928e-07	CCN2,RFLNB,CCN1,LOXL2,RUNX2,TGFB1,SMAD7,RARA,ADAMTS7,LTBP3,SOX9,CCN4,SCX,GLI2,GDF6,BMPR1B,NOG,PTHLH
REAC:R-HSA-1474290	Collagen formation	2.53326e-07	COL5A1,COL1A1,COL7A1,COL8A2,PXDN,LOXL2,COL10A1,COL1A2,SERPINH1,MMP13,ADAMTS2,COL16A1,COL11A1,COL4A2,COL22A1,COL9A2,COL24A1,PLEC,COL4A1,TLL2
REAC:R-HSA-3000171	Non-integrin membrane-ECM interactions	3.7067e-07	SDC1,COL5A1,COL1A1,ACTN1,COL10A1,FN1,COL1A2,TNC,HSPG2,THBS1,COL11A1,COL4A2,AGRN,COL4A1,PDGFA,LAMA5
REAC:R-HSA-2022090	Assembly of collagen fibrils and other multimeric structures	6.11636e-07	COL5A1,COL1A1,COL7A1,COL8A2,PXDN,LOXL2,COL10A1,COL1A2,MMP13,COL11A1,COL4A2,COL9A2,COL24A1,PLEC,COL4A1,TLL2
GO:0060324	face development	7.08004e-07	COL1A1,SKI,SRF,SGPL1,TGFB1,ANKRD11,CSRNP1,EP300,MMP2,RARA,SCX,GRHL2,HOXB3,STRA6,NOG
GO:0060349	bone morphogenesis	7.41289e-07	COL1A1,SKI,MEF2D,COMP,RUNX2,SERPINH1,TGFB1,MMP13,NPR2,RARA,INPPL1,MMP14,FGFR2,NEUROG1,TSKU,LTBP3,SOX9,LRP5,SCX,ALPL,BMPR1B
GO:0002063	chondrocyte development	8.32737e-07	RFLNB,COMP,RUNX2,SERPINH1,SMAD7,COL11A1,TSKU,SOX9,CHST11,SULF2,BMPR1B,PTHLH
GO:0007179	transforming growth factor beta receptor signaling pathway	1.99452e-06	PMEPA1,BCL9L,ZMIZ1,SKI,PXN,HSPA5,ZYX,LTBP2,COL1A2,SPRED2,ZNF703,FURIN,TGFB1,ENG,SMAD7,TGFB1I1,EP300,THBS1,LDLRAD4,CREBBP,PML,CDKN2B,LTBP4,EMILIN1,ZBTB7A,LTBP3,ID1,CHST11,CDH5,ADAMTSL2
GO:0060485	mesenchyme development	2.12806e-06	SEMA7A,COL1A1,BCL9L,RFLNB,ZFP36L1,PTK7,ACTA2,PHLDB1,LOXL2,NRG1,FN1,NRP2,SPRED2,ZNF703,TGFB1,ENG,SMAD7,CRELD1,TGFB1I1,CDH2,FLNA,LDLRAD4,DCHS1,FGFR2,DAB2IP,PHACTR4,SNAI1,NCLN,SOX9,DACT3,MCRIP1,SCX,AKNA,AMER1,LAMA5,NOG,HES1,SP6,SEMA6C
GO:0048738	cardiac muscle tissue development	2.12806e-06	RUNX1,SGCD,SLC9A1,KDM6B,SKI,NRG1,PPP1R13L,FOXP1,NOX4,LARGE1,TENM4,DSP,SRF,TGFB1,ENG,SMAD7,CACNA1G,SORBS2,ALPK2,RARA,NPRL3,COL11A1,FHOD3,FGFR2,TPM1,PIM1,PLEC,JPH2,MYO18B,ZFPM1,MAPK11,NOG
GO:0032963	collagen metabolic process	2.15292e-06	CREB3L1,COL5A1,RUNX1,COL1A1,INHBA,COL1A2,SERPINH1,FURIN,TGFB1,ENG,MMP13,ADAMTS2,P3H4,MMP2,MMP14,MRC2,EMILIN1,SCX,F2,SERPINB7
REAC:R-HSA-216083	Integrin cell surface interactions	2.76225e-06	COL5A1,COL1A1,COL7A1,COL8A2,ITGA11,COL10A1,FN1,COMP,COL1A2,TNC,HSPG2,THBS1,COL16A1,COL4A2,COL9A2,ICAM5,AGRN,COL4A1
REAC:R-HSA-1650814	Collagen biosynthesis and modifying enzymes	2.93036e-06	COL5A1,COL1A1,COL7A1,COL8A2,COL10A1,COL1A2,SERPINH1,ADAMTS2,COL16A1,COL11A1,COL4A2,COL22A1,COL9A2,COL24A1,COL4A1,TLL2
REAC:R-HSA-8948216	Collagen chain trimerization	3.23613e-06	COL5A1,COL1A1,COL7A1,COL8A2,COL10A1,COL1A2,COL16A1,COL11A1,COL4A2,COL22A1,COL9A2,COL24A1,COL4A1
GO:0032964	collagen biosynthetic process	3.23613e-06	CREB3L1,COL5A1,RUNX1,COL1A1,INHBA,SERPINH1,TGFB1,ENG,P3H4,EMILIN1,SCX,F2,SERPINB7
GO:0060562	epithelial tube morphogenesis	4.18071e-06	MICAL2,PTK7,SKI,KIF26B,DVL3,FOXP1,PKD1,SRF,TNC,TGFB1,ENG,VDR,SHANK3,PML,RARA,DCHS1,PRKACA,DVL1,PLXNB2,MMP14,FGFR2,PHACTR4,PIK3CD,CTHRC1,TIMELESS,SALL1,SOX9,LRP5,COL4A1,SUFU,SCRIB,GLI2,GRHL2,ADAMTS16,LAMA5,CELSR1,NOG,HES1,CSF1R,WNK4
GO:0060325	face morphogenesis	5.63896e-06	COL1A1,SKI,SGPL1,TGFB1,ANKRD11,CSRNP1,EP300,MMP2,SCX,STRA6,NOG
REAC:R-HSA-352230	Amino acid transport across the plasma membrane	5.63896e-06	SLC7A1,SLC1A5,SLC7A8,SLC1A4,SLC36A1,SLC3A2,SLC38A5,SLC7A5,SLC25A29,SLC43A1,SLC43A2
GO:0060350	endochondral bone morphogenesis	5.92121e-06	COL1A1,MEF2D,COMP,RUNX2,SERPINH1,MMP13,NPR2,RARA,INPPL1,MMP14,TSKU,SOX9,SCX,ALPL,BMPR1B
GO:0007369	gastrulation	6.02725e-06	COL5A1,INHBA,COL7A1,KDM6B,WNT5B,PHLDB1,FN1,MYH9,TENM4,MYADM,SRF,AHDC1,MMP2,PRKACA,COL11A1,DVL1,MMP14,FGFR2,COL4A2,SNAI1,LRP5,MAPK7,MAP2K5,SCX,ARMC5,NOG,POU5F1,HIRA
REAC:R-HSA-1474228	Degradation of the extracellular matrix	7.17554e-06	COL5A1,COL1A1,ELN,COL7A1,COL8A2,ADAMTS4,COL10A1,FN1,COL1A2,FURIN,HSPG2,MMP13,MMP2,COL16A1,COL11A1,MMP14,COL4A2,COL9A2,CAPN15,COL4A1,ADAMTS16,LAMA5,TLL2
REAC:R-HSA-1442490	Collagen degradation	8.89527e-06	COL5A1,COL1A1,COL7A1,COL8A2,COL10A1,COL1A2,FURIN,MMP13,MMP2,COL16A1,COL11A1,MMP14,COL4A2,COL9A2,COL4A1
GO:1903801	L-leucine import across plasma membrane	9.52966e-06	SLC7A8,SLC3A2,SLC7A5,SLC43A1,SLC43A2
GO:0098713	leucine import across plasma membrane	9.52966e-06	SLC7A8,SLC3A2,SLC7A5,SLC43A1,SLC43A2
GO:0014706	striated muscle tissue development	9.55696e-06	RUNX1,SGCD,SLC9A1,KDM6B,SKI,NRG1,PPP1R13L,FOXP1,NOX4,LARGE1,TENM4,DSP,SRF,TGFB1,ENG,SMAD7,CACNA1G,SORBS2,ALPK2,RARA,NPRL3,COL11A1,FHOD3,FGFR2,TPM1,PIM1,PLEC,JPH2,MYO18B,ZFPM1,MAPK11,NOG
GO:0048762	mesenchymal cell differentiation	1.0391e-05	SEMA7A,COL1A1,BCL9L,RFLNB,PHLDB1,LOXL2,NRG1,FN1,NRP2,SPRED2,ZNF703,TGFB1,ENG,SMAD7,TGFB1I1,CDH2,FLNA,LDLRAD4,FGFR2,DAB2IP,PHACTR4,SNAI1,SOX9,DACT3,MCRIP1,AKNA,AMER1,LAMA5,NOG,HES1,SP6,SEMA6C
REAC:R-HSA-1793185	Chondroitin sulfate/dermatan sulfate metabolism	1.16503e-05	XYLT1,SDC1,BGN,HSPG2,GPC4,CHPF2,AGRN,CHST11,IDS,IDUA,CHST12,CHPF,GPC2
GO:0003205	cardiac chamber development	1.57165e-05	PTK7,CCN1,NRG1,IGF1R,NRP2,PPP1R13L,DSP,SRF,TGFB1,ENG,SMAD7,CRELD1,NDST1,NPRL3,COL11A1,FGFR2,PRDM1,TPM1,SALL1,SUFU,GRHL2,ZFPM1,STRA6,NOG,HES1
GO:0030217	T cell differentiation	2.11034e-05	RUNX1,ZFP36L1,ZMIZ1,RUNX2,FOXP1,FZD8,JUNB,SMARCA4,SRF,TGFB1,SMAD7,SLC4A2,ARID1A,RARA,ACTB,MAFB,SMARCB1,PRDM1,PIK3CD,LFNG,RUNX3,SOX12,DOCK2,EGR1,GLI2,JMJD6,SHB,HLX,ARMC5,ZFPM1,JAK3,FANCA,CAMK4,IL4I1,BCL3,GPR183
GO:0032330	regulation of chondrocyte differentiation	2.93209e-05	CCN2,RFLNB,LOXL2,RUNX2,SMAD7,ADAMTS7,LTBP3,SOX9,CCN4,GLI2,GDF6,BMPR1B,PTHLH
GO:0030111	regulation of Wnt signaling pathway	3.21017e-05	DACT1,COL1A1,PTK7,HIC1,SKI,WNT5B,APCDD1L,NKD1,LRP1,ZNF703,SMARCA4,CTDNEP1,CDH2,FRMD8,ALPK2,CSNK1D,FGFR2,DAB2IP,CTHRC1,PRDM15,DAPK3,TSKU,SALL1,NFATC1,SOX9,DACT3,SULF2,EGR1,CCN4,TMEM132A,ZBED3,TLE3,AMER1,NOG,POU5F1,RSPO4,APC2
GO:0071496	cellular response to external stimulus	3.31965e-05	COL1A1,INHBA,SLC9A1,RIPOR1,HSPA5,NUAK1,IGF1R,SESN2,ULK1,SRF,TNC,TGFB1,ENG,VDR,EP300,CNN2,CREBBP,DAP,PPARD,CASP2,CDKN2B,NPRL3,SLC7A5,DEPDC5,MYBBP1A,PIEZO1,MN1,SIPA1,PIM1,MAP3K14,SOX9,PLEC,SCX,UCN2,MYD88,WDR24,KPTN,TFEB
GO:0015807	L-amino acid transport	3.37515e-05	SLC7A1,SLC1A5,SLC7A8,SLC1A4,SLC36A1,SLC3A2,SLC38A5,STXBP1,CLN8,SLC7A5,PRAF2,SLC17A7,SLC25A29,SLC25A22,DTNBP1,SLC43A1,SLC43A2
GO:0060323	head morphogenesis	3.37836e-05	COL1A1,SKI,SGPL1,TGFB1,ANKRD11,CSRNP1,EP300,MMP2,SCX,STRA6,NOG
GO:0002573	myeloid leukocyte differentiation	3.64312e-05	RUNX1,SH3PXD2A,INHBA,ZFP36L1,TSPAN2,EEIG1,FASN,FOXP1,LARGE1,MYH9,FSTL3,JUNB,TGFB1,PIAS3,SLC4A2,SBNO2,RARA,MAFB,LRRC17,PIK3CD,TRIB1,CCN4,ROR2,MYD88,ZFPM1,F2RL1,DCSTAMP,CAMK4,CSF1R,GPR183
GO:0030324	lung development	5.29757e-05	CCN2,PTK7,CIC,WNT7B,PKD1,SRF,TNC,TGFB1,SELENON,ADAMTS2,EP300,MMP14,FGFR2,TIMELESS,LTBP3,SOX9,GLI2,GRHL2,JMJD6,PDGFA,LAMA5,STRA6,CELSR1,NOG,ADAMTSL2,HES1
GO:0030199	collagen fibril organization	5.7611e-05	COL5A1,COL1A1,PXDN,LOXL2,COMP,COL1A2,SERPINH1,ADAMTS2,P3H4,COL11A1,EMILIN1,ADAMTS7,SCX,TLL2
GO:0060541	respiratory system development	6.59918e-05	CCN2,PTK7,SKI,CIC,WNT7B,PKD1,SRF,TNC,TGFB1,SELENON,ADAMTS2,EP300,RARA,MMP14,FGFR2,TIMELESS,LTBP3,SOX9,GLI2,GRHL2,JMJD6,PDGFA,LAMA5,STRA6,CELSR1,NOG,ADAMTSL2,HES1
REAC:R-HSA-3000178	ECM proteoglycans	6.59918e-05	COL5A1,COL1A1,BGN,SERPINE1,FN1,COMP,COL1A2,TNC,HSPG2,COL4A2,COL9A2,AGRN,COL4A1,HAPLN1,LAMA5
GO:0003231	cardiac ventricle development	7.37946e-05	PTK7,CCN1,NRG1,PPP1R13L,DSP,TGFB1,ENG,SMAD7,NPRL3,COL11A1,FGFR2,PRDM1,TPM1,SALL1,SUFU,GRHL2,ZFPM1,STRA6,NOG,HES1
GO:0061572	actin filament bundle organization	7.43062e-05	CCN2,ELN,RFLNB,SLC9A1,ACTN1,PXN,ZYX,LIMK1,SRF,WASF2,FLNA,SHANK3,SHANK1,EVL,CORO2B,TPM1,SORBS3,LIMD2,KCTD13,TESK1,SORBS1,FHDC1,ESPN
GO:0030323	respiratory tube development	7.58308e-05	CCN2,PTK7,CIC,WNT7B,PKD1,SRF,TNC,TGFB1,SELENON,ADAMTS2,EP300,MMP14,FGFR2,TIMELESS,LTBP3,SOX9,GLI2,GRHL2,JMJD6,PDGFA,LAMA5,STRA6,CELSR1,NOG,ADAMTSL2,HES1
GO:0021915	neural tube development	8.18305e-05	DACT1,ZFP36L1,PHGDH,PTK7,SKI,DVL3,PKD1,TGFB1,RARA,DCHS1,PRKACA,DVL1,PLXNB2,PHACTR4,CTHRC1,CHRD,SUFU,SCRIB,GLI2,GRHL2,CELSR1,NOG,HES1
GO:0010171	body morphogenesis	9.09606e-05	COL1A1,SKI,PHLDB1,SGPL1,TGFB1,ANKRD11,CSRNP1,EP300,MMP2,SCX,STRA6,NOG
GO:0090092	regulation of transmembrane receptor protein serine/threonine kinase signaling pathway	9.50217e-05	PMEPA1,INHBA,BCL9L,SKI,CCN1,HSPA5,LRP1,SPRED2,FSTL3,ZNF703,TGFB1,ENG,SMAD7,TGFB1I1,EP300,THBS1,LDLRAD4,CREBBP,CDKN2B,LTBP4,EMILIN1,ZBTB7A,NCLN,CHRD,CHST11,GDF6,CDH5,ZC3H3,NOG,ADAMTSL2,HES1
GO:0001666	response to hypoxia	9.66656e-05	INHBA,SLC9A1,ZFP36L1,MT-ND5,DDIT4,MT-CYB,LOXL2,MT-ND1,MT-ND2,MT-ND4,SRF,TGFB1,ENG,HYOU1,HSPG2,LONP1,EP300,MMP2,THBS1,CREBBP,PML,PPARD,MMP14,FGFR2,CIAO3,BBC3,EGR1,ERCC2,CD38,HK2,CASP9,AGTRAP,HIF3A,KCNK3
REAC:R-HSA-9006936	Signaling by TGFB family members	0.000103182	PMEPA1,INHBA,SERPINE1,SKI,LTBP2,NCOR2,COL1A2,FSTL3,FURIN,JUNB,SMAD7,CCNK,EP300,CDKN2B,LTBP4,LTBP3,CDK9,BMPR1B,NOG
GO:0070482	response to oxygen levels	0.000104123	COL1A1,INHBA,SLC9A1,ZFP36L1,MT-ND5,DDIT4,MT-CYB,LOXL2,POLR2A,MT-ND1,MT-ND2,MT-ND4,SRF,TGFB1,ENG,HYOU1,HSPG2,LONP1,EP300,MMP2,THBS1,CREBBP,PML,PPARD,SLC7A5,MMP14,FGFR2,CIAO3,BBC3,EGR1,ERCC2,CD38,HK2,CASP9,AGTRAP,HIF3A,KCNK3
GO:0060070	canonical Wnt signaling pathway	0.000110613	DACT1,SDC1,COL1A1,BCL9L,PTK7,WNT5B,DVL3,NKD1,WNT7B,ZNF703,FZD8,TGFB1,CTDNEP1,CDH2,FRMD8,DVL1,CSNK1D,FGFR2,DAB2IP,CTHRC1,PRDM15,DAPK3,SNAI1,SOX9,LRP5,DACT3,SULF2,EGR1,ZBED3,TLE3,AMER1,NOG,POU5F1,APC2
GO:0010721	negative regulation of cell development	0.000116451	SEMA7A,RUNX1,INHBA,RFLNB,SKI,ULK1,FSTL3,TGFB1,SMAD7,PIAS3,SLC4A2,PLXNA3,NPR2,RARA,CDKN2B,SYNGAP1,MAFB,LRRC17,RUNX3,TRIB1,ARHGAP4,NR1D1,F2,SHB,HLX,ZFPM1,JAK3,NOG,PTHLH,HES1,TRIM46,SEMA6C
GO:0016331	morphogenesis of embryonic epithelium	0.000117373	PTK7,SKI,DVL3,WNT7B,TGFB1,TGFB1I1,SHANK3,RARA,PRKACA,DVL1,PLXNB2,FGFR2,PHACTR4,CTHRC1,SOX9,SUFU,SCRIB,GLI2,GRHL2,LAMA5,CELSR1,NOG
GO:0043010	camera-type eye development	0.000142358	INHBA,COL8A2,SKI,WNT5B,SDK2,PPP1R13L,SPRED2,WNT7B,LARGE1,SMARCA4,SRF,TGFB1,TUB,TENM3,RARA,CASP2,CACNA1C,CLN8,LIMK2,PRDM1,PHACTR4,SHROOM2,TSKU,SOX9,LRP5,COL4A1,SLC17A7,FZR1,GRHL2,JMJD6,DTNBP1,PLAAT3,BMPR1B,STRA6,HES1,EPHB1,NECTIN1
GO:1902105	regulation of leukocyte differentiation	0.000147281	RUNX1,INHBA,ZFP36L1,ZMIZ1,EEIG1,FOXP1,FSTL3,JUNB,SMARCA4,TGFB1,SMAD7,PIAS3,SLC4A2,ARID1A,RARA,ACTB,MAFB,SMARCB1,MMP14,LRRC17,PRDM1,RUNX3,TRIB1,SOX12,GLI2,ROR2,SHB,HLX,ZFPM1,JAK3,FANCA,DCSTAMP,CAMK4,IL4I1,FCRL3
GO:0003333	amino acid transmembrane transport	0.000156273	SLC7A1,SLC1A5,SLC7A8,SLC1A4,SLC36A1,SLC3A2,SLC38A5,CLN8,SLC7A5,PRAF2,MFSD12,SLC17A7,SLC38A7,SLC25A29,SLC25A22,SLC43A1,SLC43A2
GO:1902475	L-alpha-amino acid transmembrane transport	0.000158589	SLC7A1,SLC1A5,SLC7A8,SLC1A4,SLC3A2,SLC38A5,CLN8,SLC7A5,PRAF2,SLC17A7,SLC25A29,SLC25A22,SLC43A1,SLC43A2
GO:0015829	valine transport	0.000159539	SLC7A8,SLC3A2,SLC7A5,SLC43A1
GO:0051017	actin filament bundle assembly	0.000173315	CCN2,ELN,SLC9A1,ACTN1,PXN,ZYX,LIMK1,SRF,WASF2,FLNA,SHANK3,SHANK1,EVL,CORO2B,TPM1,SORBS3,LIMD2,KCTD13,TESK1,SORBS1,FHDC1,ESPN
GO:0033002	muscle cell proliferation	0.000191451	RUNX1,ELN,SKI,MEF2D,NRG1,IGF1R,FOXP1,FOXJ2,SF1,NOTCH3,TENM4,SELENON,MMP2,THBS1,GNA12,PPARD,FGFR2,TPM1,PIM1,TRIB1,ERN1,CCN4,MYD88,MAPK11,NOG,EPHB1
GO:0072001	renal system development	0.000201265	SDC1,PTK7,ACTA2,KIF26B,WNT7B,NOTCH3,PKD1,SGPL1,TGFB1,SMAD7,ID3,GLIS2,RARA,DCHS1,FGFR2,CD34,PRDM1,SALL1,SOX9,COL4A1,SULF2,EGR1,GLI2,AMER1,JMJD6,PDGFA,ADAMTS16,GDF6,LAMA5,STRA6,CASP9,NOG,SERPINB7,HES1,WNK4
GO:0036293	response to decreased oxygen levels	0.000225697	INHBA,SLC9A1,ZFP36L1,MT-ND5,DDIT4,MT-CYB,LOXL2,MT-ND1,MT-ND2,MT-ND4,SRF,TGFB1,ENG,HYOU1,HSPG2,LONP1,EP300,MMP2,THBS1,CREBBP,PML,PPARD,MMP14,FGFR2,CIAO3,BBC3,EGR1,ERCC2,CD38,HK2,CASP9,AGTRAP,HIF3A,KCNK3
GO:0015801	aromatic amino acid transport	0.000247173	SLC7A1,SLC7A8,SLC3A2,SLC38A5,SLC7A5,SLC25A29
GO:0001822	kidney development	0.000255843	SDC1,PTK7,ACTA2,KIF26B,WNT7B,NOTCH3,PKD1,SGPL1,TGFB1,SMAD7,ID3,GLIS2,RARA,DCHS1,FGFR2,CD34,PRDM1,SALL1,SOX9,SULF2,EGR1,GLI2,AMER1,JMJD6,PDGFA,ADAMTS16,GDF6,LAMA5,STRA6,CASP9,NOG,SERPINB7,HES1,WNK4
GO:0061037	negative regulation of cartilage development	0.000273059	RFLNB,RARA,ADAMTS7,LTBP3,SOX9,CCN4,GLI2,NOG,PTHLH
GO:0021602	cranial nerve morphogenesis	0.000273059	NRP2,EGR2,PLXNA3,PLXNA1,MAFB,ADARB1,NEUROG1,HOXB3,EPHB1
GO:0001704	formation of primary germ layer	0.000278989	COL5A1,INHBA,COL7A1,KDM6B,FN1,MYH9,SRF,AHDC1,MMP2,PRKACA,COL11A1,MMP14,FGFR2,COL4A2,SNAI1,SCX,ARMC5,NOG,POU5F1
GO:0003007	heart morphogenesis	0.000296271	MICAL2,COL5A1,ELN,ZMIZ1,CCN1,NRG1,NRP2,PPP1R13L,DSP,SRF,TGFB1,ENG,SMAD7,FLNA,ALPK2,DCHS1,COL11A1,DVL1,FGFR2,TPM1,SNAI1,PIM1,INSR,SOX9,SUFU,GRHL2,ZFPM1,NOG,POU5F1,HES1
REAC:R-HSA-2243919	Crosslinking of collagen fibrils	0.000312069	COL1A1,PXDN,LOXL2,COL1A2,COL4A2,COL4A1,TLL2
GO:0030177	positive regulation of Wnt signaling pathway	0.000324297	DACT1,COL1A1,PTK7,SKI,WNT5B,NKD1,SMARCA4,CTDNEP1,CSNK1D,FGFR2,PRDM15,DAPK3,SALL1,SULF2,CCN4,TMEM132A,ZBED3,AMER1,POU5F1,RSPO4
GO:0006865	amino acid transport	0.00032998	SLC7A1,SLC1A5,SLC7A8,SLC1A4,SLC36A1,SLC3A2,SLC38A5,STXBP1,CLN8,SLC7A5,PRAF2,MFSD12,LRP5,SLC17A7,GABBR1,SLC38A7,SLC25A29,SLC25A22,DTNBP1,SLC43A1,SLC43A2
GO:0036075	replacement ossification	0.000350646	COL1A1,MEF2D,RUNX2,MMP13,NPR2,INPPL1,MMP14,SCX,ALPL
GO:0001958	endochondral ossification	0.000350646	COL1A1,MEF2D,RUNX2,MMP13,NPR2,INPPL1,MMP14,SCX,ALPL
GO:0001837	epithelial to mesenchymal transition	0.000356846	COL1A1,BCL9L,RFLNB,PHLDB1,LOXL2,SPRED2,ZNF703,TGFB1,ENG,SMAD7,TGFB1I1,FLNA,LDLRAD4,FGFR2,DAB2IP,SNAI1,SOX9,DACT3,MCRIP1,AKNA,NOG,SP6
GO:0032967	positive regulation of collagen biosynthetic process	0.000372147	CREB3L1,RUNX1,INHBA,TGFB1,ENG,SCX,F2,SERPINB7
GO:0010977	negative regulation of neuron projection development	0.00038815	SEMA7A,CBFA2T2,SPOCK1,ULK1,PLXNA3,FLNA,DGUOK,SYNGAP1,CIB1,TSKU,PRAG1,ARHGAP4,STX1B,MINAR1,CD38,DTNBP1,HES1,ZNF365,TRIM46,SEMA6C
GO:0031345	negative regulation of cell projection organization	0.000391601	SEMA7A,CBFA2T2,SPOCK1,ULK1,PLXNA3,FLNA,DGUOK,EVL,SYNGAP1,LIMK2,CIB1,TSKU,PRAG1,TESK1,ARHGAP4,STX1B,MINAR1,CD38,DTNBP1,PLXNB3,HES1,ZNF365,TRIM46,SEMA6C
GO:0001763	morphogenesis of a branching structure	0.000400778	RERE,PKD1,SRF,TNC,TGFB1,ENG,VDR,PML,DCHS1,PLXNA1,MMP14,FGFR2,PRDM1,TIMELESS,SALL1,SOX9,LRP5,COL4A1,GLI2,GRHL2,PDGFA,ADAMTS16,LAMA5,CELSR1,NOG
GO:0007162	negative regulation of cell adhesion	0.000414971	RUNX1,COL1A1,SERPINE1,SPOCK1,ZNF703,MYADM,TNC,TGFB1,SMAD7,HSPG2,SLC4A2,PLXNA3,ACTN4,MMP2,THBS1,PLXNA1,PLXNB2,MMP14,CORO2B,RUNX3,SIPA1,MAPK7,SCRIB,MAP2K5,AKNA,HLX,AJAP1,JAK3,PLXNB3,IL4I1,TGFBI
GO:1905039	carboxylic acid transmembrane transport	0.000423621	SLC7A1,SLC1A5,SLC7A8,SLC1A4,SLC36A1,SLC3A2,THBS1,SLC38A5,CLN8,SLC7A5,ABCC1,PRAF2,IRS2,MFSD12,SLC17A7,SLC38A7,SLC25A29,SLC25A22,SLC43A1,SLC19A1,SLC43A2
GO:0030010	establishment of cell polarity	0.000423621	PTK7,KIF26B,SIPA1L3,IGF1R,MYH9,PKD1,SPDL1,ALPK2,INPPL1,MARK2,SIPA1,BRSK1,DOCK2,SCRIB,GPSM1,CDH5,ANKFN1,SH3BP1,HES1,EPHB1,MPP7
REAC:R-HSA-9694614	Attachment and Entry	0.000445095	SDC1,FURIN,HSPG2,GPC4,TMPRSS2,AGRN,GPC2
GO:1903825	organic acid transmembrane transport	0.000464664	SLC7A1,SLC1A5,SLC7A8,SLC1A4,SLC36A1,SLC3A2,THBS1,SLC38A5,CLN8,SLC7A5,ABCC1,PRAF2,IRS2,MFSD12,SLC17A7,SLC38A7,SLC25A29,SLC25A22,SLC43A1,SLC19A1,SLC43A2
REAC:R-HSA-2173793	Transcriptional activity of SMAD2/SMAD3:SMAD4 heterotrimer	0.000475238	SERPINE1,SKI,NCOR2,COL1A2,FURIN,JUNB,SMAD7,CCNK,EP300,CDKN2B,CDK9
GO:0089718	amino acid import across plasma membrane	0.000475238	SLC7A1,SLC1A5,SLC7A8,SLC1A4,SLC36A1,SLC3A2,SLC38A5,CLN8,SLC7A5,SLC43A1,SLC43A2
REAC:R-HSA-3000170	Syndecan interactions	0.000488082	SDC1,COL5A1,COL1A1,ACTN1,FN1,COL1A2,TNC,THBS1
GO:0010714	positive regulation of collagen metabolic process	0.000488082	CREB3L1,RUNX1,INHBA,TGFB1,ENG,SCX,F2,SERPINB7
GO:0010717	regulation of epithelial to mesenchymal transition	0.000488082	COL1A1,BCL9L,PHLDB1,LOXL2,SPRED2,ZNF703,TGFB1,ENG,SMAD7,TGFB1I1,LDLRAD4,DAB2IP,SNAI1,DACT3,MCRIP1,NOG
GO:0042063	gliogenesis	0.000522811	ZMIZ1,PHGDH,TSPAN2,SKI,LRP1,EGR2,LARGE1,TENM4,TGFB1,CDH2,SHANK3,EIF2B4,CDKN2B,ABCA2,SLC7A5,MMP14,DAB2IP,BOK,SOX9,PLEC,NSUN5,SCRIB,HAPLN1,ERCC2,ROR2,MYD88,NR1D1,F2,RNF112,ANO1,NOG,HES1,CSF1R,ZNF365,GPR183
REAC:R-HSA-1630316	Glycosaminoglycan metabolism	0.000523108	XYLT1,B4GALT1,SDC1,BGN,SLC9A1,HSPG2,GPC4,NDST1,CHPF2,AGRN,CHST11,IDS,IDUA,CHST12,CHPF,HS3ST4,CHST6,GPC2
REAC:R-HSA-170834	Signaling by TGF-beta Receptor Complex	0.000531216	PMEPA1,SERPINE1,SKI,LTBP2,NCOR2,COL1A2,FURIN,JUNB,SMAD7,CCNK,EP300,CDKN2B,LTBP4,LTBP3,CDK9
GO:0042476	odontogenesis	0.000542743	COL1A1,INHBA,SERPINE1,RUNX2,COL1A2,TNC,TGFB1,RELT,ANKRD11,SLC4A2,ID3,ASCL5,FGFR2,CD34,GLI2,ALPL,LAMA5,NECTIN1,SP6
GO:0032965	regulation of collagen biosynthetic process	0.00055394	CREB3L1,RUNX1,INHBA,TGFB1,ENG,EMILIN1,SCX,F2,SERPINB7
GO:0001843	neural tube closure	0.000599363	PTK7,SKI,DVL3,TGFB1,RARA,PRKACA,DVL1,PLXNB2,PHACTR4,CTHRC1,SUFU,SCRIB,GRHL2,CELSR1,NOG
GO:0060840	artery development	0.000610512	ZMIZ1,MYLK,LRP1,COMP,EGR2,NOTCH3,SRF,ENG,SMAD7,NDST1,NPRL3,PRDM1,SUFU,STRA6,NOG,HES1
REAC:R-HSA-198725	Nuclear Events (kinase and transcription factor activation)	0.000631634	MEF2D,EGR2,JUNB,SRF,EP300,ID3,DUSP7,TRIB1,ID1,MAPK7,EGR1,MAPK11
GO:0015818	isoleucine transport	0.000631634	SLC3A2,SLC7A5,SLC43A1,SLC43A2
GO:1904557	L-alanine transmembrane transport	0.000631634	SLC7A8,SLC1A4,SLC3A2,SLC38A5
GO:0048844	artery morphogenesis	0.000650069	ZMIZ1,MYLK,LRP1,COMP,NOTCH3,SRF,ENG,SMAD7,NPRL3,PRDM1,STRA6,NOG,HES1
GO:0060395	SMAD protein signal transduction	0.000668941	PMEPA1,INHBA,ZMIZ1,SKI,LRP1,RUNX2,TGFB1,ENG,SMAD7,LDLRAD4,PML,ABTB3,EMILIN1,GDF6,NOG
GO:0060606	tube closure	0.000668941	PTK7,SKI,DVL3,TGFB1,RARA,PRKACA,DVL1,PLXNB2,PHACTR4,CTHRC1,SUFU,SCRIB,GRHL2,CELSR1,NOG
GO:0045619	regulation of lymphocyte differentiation	0.000704478	RUNX1,INHBA,ZFP36L1,ZMIZ1,JUNB,SMARCA4,TGFB1,SMAD7,SLC4A2,ARID1A,RARA,ACTB,SMARCB1,MMP14,PRDM1,RUNX3,SOX12,GLI2,SHB,HLX,JAK3,FANCA,CAMK4,IL4I1,FCRL3
GO:0030879	mammary gland development	0.000710331	NRG1,NCOR2,FASN,NME1,WNT7B,ZNF703,TGFB1,VDR,PML,CAD,FGFR2,IRS2,SOX9,LRP5,SCRIB,GLI2,HK2,CSF1R,NEURL1
GO:0035148	tube formation	0.000710331	PTK7,SKI,DVL3,TGFB1,SHANK3,RARA,PRKACA,DVL1,PLXNB2,FGFR2,DAB2IP,PHACTR4,PIK3CD,CTHRC1,SOX9,SUFU,SCRIB,GRHL2,CELSR1,NOG
GO:0072175	epithelial tube formation	0.000780081	PTK7,SKI,DVL3,TGFB1,SHANK3,RARA,PRKACA,DVL1,PLXNB2,FGFR2,PHACTR4,PIK3CD,CTHRC1,SOX9,SUFU,SCRIB,GRHL2,CELSR1,NOG
GO:0061138	morphogenesis of a branching epithelium	0.000805675	PKD1,SRF,TNC,TGFB1,ENG,VDR,PML,DCHS1,PLXNA1,MMP14,FGFR2,TIMELESS,SALL1,SOX9,LRP5,COL4A1,GLI2,GRHL2,PDGFA,ADAMTS16,LAMA5,CELSR1,NOG
GO:0048167	regulation of synaptic plasticity	0.000805948	TSHZ3,EGR2,SSH1,IQSEC2,LARGE1,SRF,VAMP2,GRIN2D,SHANK3,CAMK2B,RARA,STXBP1,SYNGAP1,LZTS1,SORCS2,JPH3,BRSK1,DGKI,ERC2,CD38,NCDN,MPP2,CALB2,NOG,NEURL1
REAC:R-HSA-3781865	Diseases of glycosylation	0.000851269	B4GALT1,SDC1,BGN,ADAMTS4,LARGE1,ADAMTS10,NOTCH3,HSPG2,GPC4,ADAMTS2,THBS1,POMT2,LFNG,ADAMTS7,AGRN,ADAMTS16,ADAMTSL2,CHST6,GPC2
GO:0043954	cellular component maintenance	0.000851269	NLGN2,IGF1R,SHANK3,SHANK1,SYNGAP1,HOMER1,INSR,KIFC3,TPRN,ERC2,MPP2,F2RL1,CSF1R
REAC:R-HSA-2173796	SMAD2/SMAD3:SMAD4 heterotrimer regulates transcription	0.000852711	SERPINE1,COL1A2,FURIN,JUNB,SMAD7,CCNK,EP300,CDKN2B,CDK9
GO:0009612	response to mechanical stimulus	0.000922916	COL1A1,SLC9A1,IGF1R,LARGE1,PKD1,TNC,TGFB1,ENG,CDH2,CNN2,MMP2,THBS1,CASP2,COL11A1,MMP14,NEUROG1,PIEZO1,MAP3K14,SOX9,PLEC,PSPH,SCX,MYD88,STRA6,CHRNA9
GO:0017015	regulation of transforming growth factor beta receptor signaling pathway	0.000924583	PMEPA1,BCL9L,SKI,HSPA5,SPRED2,ZNF703,ENG,SMAD7,TGFB1I1,EP300,THBS1,LDLRAD4,CREBBP,CDKN2B,LTBP4,EMILIN1,ZBTB7A,CHST11,ADAMTSL2
GO:0031032	actomyosin structure organization	0.00092796	CCN2,ELN,SLC9A1,PXN,ZYX,MYH9,LIMK1,SRF,CSRP2,WASF2,MYL9,CNN2,EVL,FHOD3,CORO2B,TPM1,SORBS3,PLEC,KCTD13,TESK1,MYO18B,SORBS1,TNNT3,FHDC1
REAC:R-HSA-2214320	Anchoring fibril formation	0.000944002	COL1A1,COL7A1,COL1A2,COL4A2,COL4A1,TLL2
GO:0071260	cellular response to mechanical stimulus	0.000960854	COL1A1,SLC9A1,IGF1R,TGFB1,ENG,CNN2,CASP2,PIEZO1,MAP3K14,SOX9,PLEC,SCX,MYD88
GO:0021545	cranial nerve development	0.000967404	NRP2,EGR2,PLXNA3,NPR2,PLXNA1,MAFB,ADARB1,NEUROG1,SALL1,HOXB3,HES1,EPHB1
GO:0043149	stress fiber assembly	0.00101984	CCN2,ELN,SLC9A1,PXN,ZYX,LIMK1,SRF,WASF2,EVL,CORO2B,TPM1,SORBS3,KCTD13,TESK1,SORBS1,FHDC1
GO:0030038	contractile actin filament bundle assembly	0.00101984	CCN2,ELN,SLC9A1,PXN,ZYX,LIMK1,SRF,WASF2,EVL,CORO2B,TPM1,SORBS3,KCTD13,TESK1,SORBS1,FHDC1
REAC:R-HSA-1638091	Heparan sulfate/heparin (HS-GAG) metabolism	0.00106751	XYLT1,SDC1,BGN,HSPG2,GPC4,NDST1,AGRN,IDS,IDUA,HS3ST4,GPC2
GO:0003279	cardiac septum development	0.00113295	PTK7,CCN1,NRP2,ENG,SMAD7,CRELD1,NDST1,NPRL3,FGFR2,PRDM1,SALL1,SUFU,ZFPM1,STRA6,NOG,HES1
REAC:R-HSA-2024096	HS-GAG degradation	0.00113361	SDC1,HSPG2,GPC4,AGRN,IDS,IDUA,GPC2
GO:0014020	primary neural tube formation	0.00115756	PTK7,SKI,DVL3,TGFB1,RARA,PRKACA,DVL1,PLXNB2,PHACTR4,CTHRC1,SUFU,SCRIB,GRHL2,CELSR1,NOG
GO:0015820	leucine transport	0.00115756	SLC7A8,SLC3A2,SLC7A5,SLC43A1,SLC43A2
GO:1903844	regulation of cellular response to transforming growth factor beta stimulus	0.00118713	PMEPA1,BCL9L,SKI,HSPA5,SPRED2,ZNF703,ENG,SMAD7,TGFB1I1,EP300,THBS1,LDLRAD4,CREBBP,CDKN2B,LTBP4,EMILIN1,ZBTB7A,CHST11,ADAMTSL2
GO:0090287	regulation of cellular response to growth factor stimulus	0.00119097	PMEPA1,CREB3L1,BCL9L,SKI,CCN1,HSPA5,RUNX2,JCAD,SPRED2,FSTL3,ZNF703,ENG,SMAD7,TGFB1I1,EP300,THBS1,LDLRAD4,CREBBP,CDKN2B,LTBP4,TMEM204,DAB2IP,EMILIN1,ZBTB7A,CHRD,CHST11,SULF2,CDH5,NOG,ADAMTSL2,HES1,FGFBP3
GO:0030316	osteoclast differentiation	0.00124998	SH3PXD2A,EEIG1,FOXP1,FSTL3,JUNB,TGFB1,PIAS3,SLC4A2,SBNO2,MAFB,LRRC17,CCN4,DCSTAMP,CAMK4,CSF1R,GPR183
GO:0048754	branching morphogenesis of an epithelial tube	0.0012528	PKD1,SRF,TNC,TGFB1,ENG,VDR,PML,DCHS1,MMP14,FGFR2,TIMELESS,SALL1,SOX9,LRP5,COL4A1,GLI2,ADAMTS16,LAMA5,CELSR1,NOG
GO:0050803	regulation of synapse structure or activity	0.00125975	AMIGO2,NLGN2,NRP2,SYNDIG1,SETD5,GPC4,CDH2,SHANK3,CAMK2B,SRPX2,SYNGAP1,DVL1,LZTS1,DAB2IP,HOMER1,ICAM5,AGRN,ADGRL1,SLC17A7,STX1B,ROR2,DTNBP1,LRFN4,ST8SIA2,EPHB1,NECTIN1,NEURL1
GO:0051146	striated muscle cell differentiation	0.00128145	SDC1,SGCD,SLC9A1,KDM6B,EHD2,ADAM12,SKI,NRG1,FOXP1,NOX4,LARGE1,MYH9,SRF,CSRP2,CDH2,SELENON,MYL9,SORBS2,ALPK2,RARA,FHOD3,MMP14,PLEKHO1,PIEZO1,HOMER1,TPM1,PLEC,DOCK2,MYO18B,TNNT3
GO:0071526	semaphorin-plexin signaling pathway	0.00130421	SEMA7A,NRP2,PLXNA3,FLNA,ARHGDIA,PLXNA1,PLXNB2,PLXNB3,SH3BP1,SEMA6C
GO:0051962	positive regulation of nervous system development	0.00135082	SEMA7A,AMIGO2,NLGN2,FN1,EGR2,SYNDIG1,SPEN,LIMK1,TENM4,SRF,TGFB1,PLXNA3,SHANK3,NUMBL,CAMK2B,SLC7A5,PLXNA1,SRPX2,PLXNB2,AGRN,HAPLN1,RNF112,ISLR2,ST8SIA2,PLXNB3,HAP1,HES1,EPHB1,ZNF365,NEURL1
GO:0034332	adherens junction organization	0.00143348	PTPN23,PIP5K1C,ZNF703,DSP,SMAD7,CDH2,NUMBL,ACTB,PLEC,KIFC3,CDH5
REAC:R-HSA-400253	Circadian Clock	0.00144187	BHLHE40,SERPINE1,MEF2D,RAI1,EP300,CRTC3,CREBBP,CSNK1D,NR1D1,HELZ2,PER1,CRTC1
GO:0030220	platelet formation	0.00148229	ACTN1,MYH9,SRF,EP300,CIB1,ZFPM1,CASP9
GO:0099173	postsynapse organization	0.0014906	NLGN2,ACTN1,IGF1R,NRP2,SSH1,WASF2,CDH2,SHANK3,SHANK1,CAMK2B,SYNGAP1,DVL1,ACTB,LZTS1,HOMER1,INSR,ROR2,DTNBP1,LRFN4,LAMA5,MPP2,EPHB1,ZNF365
GO:0098742	cell-cell adhesion via plasma-membrane adhesion molecules	0.00150351	AMIGO2,PTK7,PTPN23,SDK2,TENM4,MYADM,PKD1,PALLD,GPC4,CDH2,TENM3,DCHS1,PCDH19,PLXNB2,PTPRF,SCARF2,PCDHAC1,MAPK7,ADGRL1,MAP2K5,CELSR3,LRFN4,CDH5,PLXNB3,CELSR1,HMCN1,NECTIN1,PCDHGC5,LRRC4C
GO:0010712	regulation of collagen metabolic process	0.00150366	CREB3L1,RUNX1,INHBA,TGFB1,ENG,EMILIN1,SCX,F2,SERPINB7
REAC:R-HSA-9031628	NGF-stimulated transcription	0.00150366	MEF2D,EGR2,JUNB,SRF,EP300,ID3,TRIB1,ID1,EGR1
GO:0035989	tendon development	0.00154916	COL5A1,COMP,COL11A1,SCX
GO:0009743	response to carbohydrate	0.00155002	PCK2,ZFP36L1,KLF7,IGF1R,SESN2,NOX4,RAB11B,SMARCA4,SRF,VAMP2,TGFB1,EIF2B4,THBS1,PRKACA,SMARCB1,ADRA2A,MAP2K3,IRS2,ERN1,LRP5,EGR1,ZBED3,NR1D1,ANO1,C2CD2L,CDT1
GO:0015808	L-alanine transport	0.00188572	SLC7A8,SLC1A4,SLC36A1,SLC3A2,SLC38A5
GO:0001706	endoderm formation	0.00190676	COL5A1,INHBA,COL7A1,FN1,MYH9,MMP2,COL11A1,MMP14,COL4A2,NOG,POU5F1
GO:0045216	cell-cell junction organization	0.00190676	NLGN2,LIMS2,PTPN23,PIP5K1C,ZNF703,DSP,SRF,SMAD7,TLN1,CDH2,FLNA,NUMBL,PRKACA,ACTB,MICALL2,SNAI1,PLEC,KIFC3,GRHL2,CDH5,F2RL1,CSF1R,NECTIN1,MPP7
GO:0015804	neutral amino acid transport	0.00190676	SLC1A5,SLC7A8,SLC1A4,SLC36A1,SLC3A2,SLC38A5,SLC7A5,MFSD12,SLC38A7,SLC43A1,SLC43A2
GO:0007163	establishment or maintenance of cell polarity	0.00195891	ATN1,SLC9A1,PTK7,KIF26B,SIPA1L3,IGF1R,WNT7B,MYH9,PKD1,SPDL1,ALPK2,INPPL1,MARK2,ACTB,SIPA1,BRSK1,DOCK2,SCRIB,GPSM1,CDH5,ANKFN1,SH3BP1,HES1,EPHB1,MPP7
GO:0006029	proteoglycan metabolic process	0.00198139	XYLT1,EXTL1,NDST1,CHPF2,COL11A1,ADAMTS7,CHST11,IDS,SULF2,IDUA,CHST12,BMPR1B,CHPF,HS3ST4
GO:0030282	bone mineralization	0.00199744	RFLNB,CCN1,COMP,RUNX2,COL1A2,VDR,ENPP1,MMP13,SBNO2,FGFR2,LTBP3,SOX9,ERCC2,ROR2,ALPL,BMPR1B,PTHLH
GO:0001838	embryonic epithelial tube formation	0.00199744	PTK7,SKI,DVL3,TGFB1,SHANK3,RARA,PRKACA,DVL1,PLXNB2,PHACTR4,CTHRC1,SOX9,SUFU,SCRIB,GRHL2,CELSR1,NOG
GO:0061036	positive regulation of cartilage development	0.00199972	CCN1,LOXL2,RUNX2,SMAD7,SOX9,SCX,GDF6,BMPR1B
GO:0071773	cellular response to BMP stimulus	0.00209343	SKI,CCN1,COMP,RUNX2,FSTL3,ENG,SMAD7,ZNF8,ADAMTS7,CHRD,SOX9,FAM83G,EGR1,SCX,GDF6,BMPR1B,CDH5,NOG,POU5F1,HES1
GO:0071772	response to BMP	0.00209343	SKI,CCN1,COMP,RUNX2,FSTL3,ENG,SMAD7,ZNF8,ADAMTS7,CHRD,SOX9,FAM83G,EGR1,SCX,GDF6,BMPR1B,CDH5,NOG,POU5F1,HES1
GO:0055001	muscle cell development	0.00209343	SDC1,SGCD,SKI,ACTN1,COMP,FOXP1,LARGE1,SRF,CSRP2,ENG,ACTN4,SELENON,MYL9,SORBS2,ALPK2,FHOD3,HOMER1,TPM1,PLEC,MYO18B,TNNT3,HES1
GO:0035987	endodermal cell differentiation	0.00209343	COL5A1,INHBA,COL7A1,FN1,MYH9,MMP2,COL11A1,MMP14,COL4A2,POU5F1
GO:0035567	non-canonical Wnt signaling pathway	0.00209343	DACT1,PTK7,WNT5B,DVL3,NKD1,WNT7B,FZD8,DVL1,CSNK1D,CTHRC1,CELSR3,CELSR1
GO:0009749	response to glucose	0.00219944	PCK2,KLF7,IGF1R,SESN2,NOX4,RAB11B,SMARCA4,SRF,VAMP2,TGFB1,EIF2B4,THBS1,PRKACA,SMARCB1,ADRA2A,IRS2,ERN1,LRP5,EGR1,ZBED3,NR1D1,ANO1,C2CD2L
GO:0015821	methionine transport	0.00220818	SLC3A2,SLC7A5,SLC43A2
GO:1905532	regulation of leucine import across plasma membrane	0.00220818	SLC7A5,SLC43A1,SLC43A2
GO:1904837	beta-catenin-TCF complex assembly	0.00220818	DACT1,KMT2D,SOX9
GO:0031669	cellular response to nutrient levels	0.00220818	COL1A1,INHBA,RIPOR1,HSPA5,NUAK1,IGF1R,SESN2,ULK1,SRF,TNC,VDR,EP300,CREBBP,DAP,PPARD,CDKN2B,NPRL3,SLC7A5,DEPDC5,MYBBP1A,MN1,PIM1,UCN2,WDR24,KPTN,TFEB
GO:0090596	sensory organ morphogenesis	0.00228777	COL5A1,COL8A2,PTK7,SKI,NKD1,SDK2,LARGE1,TENM3,COL11A1,DVL1,MAFB,FGFR2,NEUROG1,PRDM1,PHACTR4,CTHRC1,SHROOM2,TSKU,SOX9,LRP5,SCRIB,GLI2,TPRN,STRA6,CHRNA9,CELSR1,NOG,EPHB1,NECTIN1
GO:0001841	neural tube formation	0.00228777	PTK7,SKI,DVL3,TGFB1,RARA,PRKACA,DVL1,PLXNB2,PHACTR4,CTHRC1,SUFU,SCRIB,GRHL2,CELSR1,NOG
GO:0031668	cellular response to extracellular stimulus	0.00231197	COL1A1,INHBA,RIPOR1,HSPA5,NUAK1,IGF1R,SESN2,ULK1,SRF,TNC,VDR,EP300,CREBBP,DAP,PPARD,CDKN2B,NPRL3,SLC7A5,DEPDC5,MYBBP1A,MN1,SIPA1,PIM1,PLEC,UCN2,WDR24,KPTN,TFEB
GO:0060415	muscle tissue morphogenesis	0.00233879	MYLK,NRG1,DSP,TGFB1,ENG,SMAD7,COL11A1,ADARB1,FGFR2,TPM1,ZFPM1,NOG
GO:0031214	biomineral tissue development	0.00239681	COL1A1,RFLNB,CCN1,COMP,RUNX2,COL1A2,TGFB1,VDR,ENPP1,MMP13,SLC4A2,SBNO2,FGFR2,LTBP3,SOX9,ERCC2,ROR2,ALPL,BMPR1B,PTHLH,NECTIN1
GO:0060603	mammary gland duct morphogenesis	0.00240139	TGFB1,VDR,PML,FGFR2,LRP5,SCRIB,GLI2,CSF1R
GO:0032331	negative regulation of chondrocyte differentiation	0.00240139	RFLNB,ADAMTS7,LTBP3,SOX9,CCN4,GLI2,PTHLH
GO:0036344	platelet morphogenesis	0.00240139	ACTN1,MYH9,SRF,EP300,CIB1,ZFPM1,CASP9
GO:0003179	heart valve morphogenesis	0.00242487	ELN,CCN1,TGFB1,DCHS1,EMILIN1,SNAI1,NFATC1,SOX9,SCX,ZFPM1,STRA6
REAC:R-HSA-425393	Transport of inorganic cations/anions and amino acids/oligopeptides	0.00249524	SLC9A1,SLC7A1,SLC1A5,SLC7A8,SLC1A4,SLC36A1,SLC3A2,SLC4A2,SLC38A5,SLC7A5,SLC17A7,SLC25A29,SLC25A22,SLC43A1,SLC43A2
GO:0022612	gland morphogenesis	0.00251538	LIMS2,TNC,TGFB1,VDR,MMP2,PML,PLXNA1,FGFR2,SOX9,LRP5,SULF2,SCRIB,GLI2,PDGFA,LAMA5,NOG,CSF1R
REAC:R-HSA-446353	Cell-extracellular matrix interactions	0.00252903	ACTN1,PXN,LIMS2,FLNA,ACTB,TESK1
GO:0032328	alanine transport	0.00252903	SLC7A8,SLC1A4,SLC36A1,SLC3A2,SLC38A5,SLC7A5
GO:0050905	neuromuscular process	0.00254804	NLGN2,COMP,LARGE1,GRIN2D,AARS1,SHANK3,SHANK1,NPR2,CLN8,DVL1,ADARB1,NEUROG1,HOMER1,TPP1,JPH3,STRA6,ANKFN1,TNNT3,NPAS1,FOXS1
GO:0032956	regulation of actin cytoskeleton organization	0.00255257	CCN2,ELN,SLC9A1,PXN,DVL3,PLEKHG2,LRP1,SSH1,LIMK1,MYADM,CDC42EP1,TGFB1,WASF2,SLC4A2,FLNA,SHANK3,SHANK1,INPPL1,KANK4,EVL,FHOD3,CORO2B,DAPK3,TPM1,SORBS3,TESK1,PDGFA,SPTB,F2RL1,CELSR1,SH3BP1,CSF1R
GO:0097485	neuron projection guidance	0.00272483	SEMA7A,PTK7,KLF7,UNC5B,APBB2,NRP2,EGR2,WNT7B,NOTCH3,PALLD,PLXNA3,ARHGEF40,PLXNA1,DVL1,PLXNB2,CELSR3,GLI2,KIAA1755,BMPR1B,PLXNB3,KIF5A,NOG,EPHB1,CSF1R,NECTIN1,SEMA6C
GO:0045580	regulation of T cell differentiation	0.00272483	RUNX1,ZMIZ1,JUNB,SMARCA4,TGFB1,SMAD7,SLC4A2,ARID1A,RARA,ACTB,SMARCB1,PRDM1,RUNX3,SOX12,GLI2,SHB,HLX,JAK3,FANCA,CAMK4,IL4I1
GO:0007411	axon guidance	0.00272483	SEMA7A,PTK7,KLF7,UNC5B,APBB2,NRP2,EGR2,WNT7B,NOTCH3,PALLD,PLXNA3,ARHGEF40,PLXNA1,DVL1,PLXNB2,CELSR3,GLI2,KIAA1755,BMPR1B,PLXNB3,KIF5A,NOG,EPHB1,CSF1R,NECTIN1,SEMA6C
GO:0001738	morphogenesis of a polarized epithelium	0.0027595	PTK7,DVL3,DVL1,ACTB,CTHRC1,BRSK1,SCRIB,AJAP1,LAMA5,CELSR1,SH3BP1
GO:0009746	response to hexose	0.00276964	PCK2,KLF7,IGF1R,SESN2,NOX4,RAB11B,SMARCA4,SRF,VAMP2,TGFB1,EIF2B4,THBS1,PRKACA,SMARCB1,ADRA2A,IRS2,ERN1,LRP5,EGR1,ZBED3,NR1D1,ANO1,C2CD2L
GO:0000101	sulfur amino acid transport	0.00277793	SLC1A4,SLC3A2,SLC7A5,MFSD12,SLC43A2
GO:0051259	protein complex oligomerization	0.00284702	FUS,SLC9A1,SLC1A5,PXDN,COMP,COL1A2,KCNC4,PKD1,KCTD15,KCNG1,CRTC3,STING1,EVL,DNM1,HOMER1,KCTD5,KCTD17,BBC3,BOK,KCTD13,JMJD6,RNF112,KCND3,BEND3,MPP2,IKZF4,CRTC1
GO:0003281	ventricular septum development	0.00292832	PTK7,CCN1,SMAD7,NPRL3,FGFR2,PRDM1,SALL1,SUFU,ZFPM1,STRA6,NOG,HES1
REAC:R-HSA-445355	Smooth Muscle Contraction	0.0029336	MYLK,ACTA2,PXN,TLN1,MYL9,CACNA1G,TPM1,SORBS3,SORBS1
REAC:R-HSA-166520	Signaling by NTRKs	0.0029336	MEF2D,EGR2,FURIN,JUNB,SRF,EP300,ID3,DUSP7,DNM1,IRS2,TRIB1,ID1,MAPK7,EGR1,MAP2K5,NTRK3,MAPK11
REAC:R-HSA-1971475	A tetrasaccharide linker sequence is required for GAG synthesis	0.00299727	XYLT1,SDC1,BGN,HSPG2,GPC4,AGRN,GPC2
GO:0036072	direct ossification	0.00299727	COL1A1,MMP2,MN1,GIT1
GO:0001957	intramembranous ossification	0.00299727	COL1A1,MMP2,MN1,GIT1
GO:0060534	trachea cartilage development	0.00299727	WNT7B,SRF,RARA,SOX9
GO:0010761	fibroblast migration	0.00312417	TNS1,ACTA2,SGPL1,TGFB1,THBS1,GNA12,PML,TMEM201,PLEC,ARHGAP4
REAC:R-HSA-2151201	Transcriptional activation of mitochondrial biogenesis	0.00312417	MEF2D,HCFC1,PPRC1,CRTC3,CREBBP,POLRMT,NR1D1,HELZ2,CAMK4,CRTC1
GO:0003170	heart valve development	0.00324547	ELN,CCN1,TGFB1,DCHS1,PRDM1,EMILIN1,SNAI1,NFATC1,SOX9,SCX,ZFPM1,STRA6
GO:0048608	reproductive structure development	0.00340294	ATN1,SDC1,INHBA,SF1,PKD1,SGPL1,TNC,FLNA,NR2F2,EIF2B4,MMP2,NPR2,RARA,CASP2,MMP14,FGFR2,NEUROG1,LFNG,SALL1,MAMLD1,INSR,BOK,SOX9,SCX,GLI2,ROR2,BMPR1B,STRA6,FANCA,NOG
GO:0060351	cartilage development involved in endochondral bone morphogenesis	0.0034283	COL1A1,COMP,SERPINH1,MMP13,NPR2,RARA,TSKU,SOX9
GO:0021675	nerve development	0.0034283	NRP2,EGR2,LARGE1,PLXNA3,NPR2,PLXNA1,MAFB,ADARB1,NEUROG1,SALL1,SULF2,HOXB3,HES1,EPHB1
GO:0090130	tissue migration	0.00375733	IQSEC1,ACTA2,PXN,PTPN23,LOXL2,NRP2,JCAD,FOXP1,MYH9,SRF,NR2F2,THBS1,PPARD,EVL,SRPX2,CIB1,DAB2IP,MAP2K3,PIK3CD,BCAR1,SNAI1,IRS2,SOX9,ID1,MAP2K5,TESK1,GRHL2,CDH5,ZNF580,SH3BP1
REAC:R-HSA-3906995	Diseases associated with O-glycosylation of proteins	0.00393076	ADAMTS4,LARGE1,ADAMTS10,NOTCH3,ADAMTS2,THBS1,POMT2,LFNG,ADAMTS7,ADAMTS16,ADAMTSL2
GO:0007492	endoderm development	0.00395621	COL5A1,INHBA,COL7A1,ZFP36L1,FN1,MYH9,TGFB1,MMP2,COL11A1,MMP14,COL4A2,NOG,POU5F1
REAC:R-HSA-2564830	Cytosolic iron-sulfur cluster assembly	0.00398828	NUBP2,CIAO3,ERCC2,NDOR1,POLD1
GO:0090177	establishment of planar polarity involved in neural tube closure	0.00398828	PTK7,DVL3,DVL1,CTHRC1,CELSR1
GO:0030902	hindbrain development	0.00406431	HSPA5,NCOR2,IGF1R,EGR2,MT-ND4,RERE,AARS1,FLNA,ATIC,MAFB,SCRIB,GLI2,SEZ6L2,HOXB3,HAP1,NOG,HES1,EPHB1,ZNF365
GO:0050885	neuromuscular process controlling balance	0.00406579	NLGN2,AARS1,SHANK3,SHANK1,CLN8,NEUROG1,TPP1,JPH3,ANKFN1,FOXS1
GO:0051968	positive regulation of synaptic transmission, glutamatergic	0.00407319	NLGN2,TSHZ3,IQSEC2,GRIN2D,SHANK3,STXBP1,ROR2,DTNBP1
GO:0061458	reproductive system development	0.00407569	ATN1,SDC1,INHBA,SF1,PKD1,SGPL1,TNC,FLNA,NR2F2,EIF2B4,MMP2,NPR2,RARA,CASP2,MMP14,FGFR2,NEUROG1,LFNG,SALL1,MAMLD1,INSR,BOK,SOX9,SCX,GLI2,ROR2,BMPR1B,STRA6,FANCA,NOG
GO:0034284	response to monosaccharide	0.00409992	PCK2,KLF7,IGF1R,SESN2,NOX4,RAB11B,SMARCA4,SRF,VAMP2,TGFB1,EIF2B4,THBS1,PRKACA,SMARCB1,ADRA2A,IRS2,ERN1,LRP5,EGR1,ZBED3,NR1D1,ANO1,C2CD2L
GO:0051098	regulation of binding	0.00411168	DACT1,RIPOR1,SKI,LRP1,NME1,TRIB3,PKD1,SYMPK,ZNF618,RARA,PRKACA,MARK2,STING1,ACTB,PTPRF,DOT1L,ZBTB7A,PLAUR,GPSM1,ZFPM1,NOG,CDT1,HES1,ZNF593,BCL3
REAC:R-HSA-71387	Metabolism of carbohydrates	0.00411209	XYLT1,B4GALT1,SDC1,PCK2,BGN,SLC9A1,POM121,POM121C,HSPG2,GPC4,PFKFB3,NDST1,CHPF2,PRKACA,PRPS1,NUP214,AGRN,CHST11,IDS,IDUA,G6PC3,XYLB,CHST12,HK2,CHPF,HS3ST4,CHST6,GPC2
GO:1902414	protein localization to cell junction	0.00412087	NLGN2,IQSEC2,DSP,GPC4,FLNA,SHANK1,DVL1,ACTB,HOMER1,SCRIB,STX1B,CDH5,KIF5A,NECTIN1,MPP7
REAC:R-HSA-4839726	Chromatin organization	0.00419925	KMT2D,KDM6B,SETD1B,GATAD2B,EP400,MBD3,NCOR2,HCFC1,BRPF3,SMARCA4,KMT2B,ARID1A,EP300,CREBBP,TRRAP,ACTB,SETD1A,SMARCB1,KDM4B,DOT1L,EPC1,JMJD6,H2AC13,H3C11,H3C2,H2AC14,KMT5C
REAC:R-HSA-3247509	Chromatin modifying enzymes	0.00419925	KMT2D,KDM6B,SETD1B,GATAD2B,EP400,MBD3,NCOR2,HCFC1,BRPF3,SMARCA4,KMT2B,ARID1A,EP300,CREBBP,TRRAP,ACTB,SETD1A,SMARCB1,KDM4B,DOT1L,EPC1,JMJD6,H2AC13,H3C11,H3C2,H2AC14,KMT5C
GO:0032332	positive regulation of chondrocyte differentiation	0.00423516	LOXL2,RUNX2,SMAD7,SOX9,GDF6,BMPR1B
REAC:R-HSA-3560783	Defective B4GALT7 causes EDS, progeroid type	0.00423516	SDC1,BGN,HSPG2,GPC4,AGRN,GPC2
REAC:R-HSA-3560801	Defective B3GAT3 causes JDSSDHD	0.00423516	SDC1,BGN,HSPG2,GPC4,AGRN,GPC2
GO:0003417	growth plate cartilage development	0.00423516	COMP,MMP13,NPR2,RARA,TSKU,SOX9
REAC:R-HSA-4420332	Defective B3GALT6 causes EDSP2 and SEMDJL1	0.00423516	SDC1,BGN,HSPG2,GPC4,AGRN,GPC2
GO:0060392	negative regulation of SMAD protein signal transduction	0.00423516	PMEPA1,LRP1,SMAD7,LDLRAD4,EMILIN1,NOG
GO:0035051	cardiocyte differentiation	0.00424993	SGCD,INHBA,SLC9A1,KDM6B,NRG1,FOXP1,NOX4,LARGE1,TENM4,SRF,SORBS2,ALPK2,RARA,FHOD3,PLEC,MYO18B,POU5F1,HES1
REAC:R-HSA-187037	Signaling by NTRK1 (TRKA)	0.00445422	MEF2D,EGR2,JUNB,SRF,EP300,ID3,DUSP7,DNM1,IRS2,TRIB1,ID1,MAPK7,EGR1,MAP2K5,MAPK11
GO:0010001	glial cell differentiation	0.00445726	PHGDH,TSPAN2,SKI,LRP1,EGR2,LARGE1,TENM4,TGFB1,CDH2,EIF2B4,ABCA2,BOK,SOX9,PLEC,NSUN5,HAPLN1,ERCC2,ROR2,MYD88,NR1D1,F2,RNF112,ANO1,NOG,HES1,ZNF365
GO:0021879	forebrain neuron differentiation	0.00449726	INHBA,ZMIZ1,NRP2,PLXNA3,SHANK3,PLXNA1,FGFR2,HES1,CSF1R
GO:0002064	epithelial cell development	0.00452711	B4GALT1,SDC1,WNT5B,ACTA2,SIPA1L3,FASN,WNT7B,MYADM,TGFB1,PALLD,CDH2,FLNA,RARA,PRDM1,SIPA1,TYMS,SOX9,PLEC,MYD88,GRHL2,CDH5,F2RL1,PPP1R16B
GO:0003206	cardiac chamber morphogenesis	0.00472199	CCN1,NRG1,NRP2,PPP1R13L,DSP,SRF,TGFB1,ENG,SMAD7,COL11A1,FGFR2,TPM1,GRHL2,ZFPM1,NOG,HES1
GO:0048644	muscle organ morphogenesis	0.00491292	MYLK,NRG1,DSP,TGFB1,ENG,SMAD7,COL11A1,ADARB1,FGFR2,TPM1,ZFPM1,NOG
GO:0048562	embryonic organ morphogenesis	0.00505101	MICAL2,PCGF2,PTK7,RUNX2,SRF,ENG,NDST1,COL11A1,DVL1,MAFB,MMP14,FGFR2,NEUROG1,PHACTR4,CTHRC1,SOX9,CHST11,SUFU,SCRIB,GLI2,GRHL2,TPRN,HLX,HOXB3,STRA6,CHRNA9,CELSR1,NOG,HES1
GO:0002761	regulation of myeloid leukocyte differentiation	0.00513565	RUNX1,INHBA,ZFP36L1,EEIG1,FOXP1,FSTL3,TGFB1,PIAS3,RARA,MAFB,LRRC17,TRIB1,ROR2,ZFPM1,DCSTAMP,CAMK4
GO:0060390	regulation of SMAD protein signal transduction	0.00522064	PMEPA1,INHBA,LRP1,TGFB1,ENG,SMAD7,LDLRAD4,EMILIN1,GDF6,NOG
GO:0034331	cell junction maintenance	0.00522827	NLGN2,SHANK3,SHANK1,SYNGAP1,KIFC3,ERC2,MPP2,F2RL1,CSF1R
GO:0055010	ventricular cardiac muscle tissue morphogenesis	0.00522827	NRG1,DSP,TGFB1,ENG,SMAD7,COL11A1,FGFR2,TPM1,NOG
GO:0051056	regulation of small GTPase mediated signal transduction	0.0052726	RIPOR1,ARHGEF17,IQSEC1,AUTS2,SIPA1L3,IQSEC2,ARHGAP1,ARFGEF3,ARFGAP1,ARHGDIA,MYO9B,ARHGAP31,ARHGEF40,SYNGAP1,DAB2IP,GIT1,SIPA1,PRAG1,KCTD13,DOCK2,DGKI,ARHGAP4,GMIP,PSD4,ARHGEF1,SH2B2,F2RL1,RASA4B,SH3BP1
GO:0072164	mesonephric tubule development	0.00528423	SDC1,KIF26B,PKD1,TGFB1,SMAD7,RARA,DCHS1,FGFR2,SALL1,SOX9,ADAMTS16,LAMA5,NOG,HES1
GO:0060560	developmental growth involved in morphogenesis	0.00528423	SEMA7A,PTK7,AUTS2,KIF26B,NKD1,FN1,NRP2,WNT7B,ULK1,LIMK1,SRF,TNC,TGFB1,PLXNA3,NPR2,PLXNA1,DVL1,FGFR2,SALL1,SOX9,ARHGAP4,ISLR2,ST8SIA2,TRIM46,SEMA6C
GO:0072163	mesonephric epithelium development	0.00528423	SDC1,KIF26B,PKD1,TGFB1,SMAD7,RARA,DCHS1,FGFR2,SALL1,SOX9,ADAMTS16,LAMA5,NOG,HES1
GO:0035988	chondrocyte proliferation	0.00543272	CCN2,COMP,SMAD7,NPR2,MMP14,SOX9,BMPR1B
GO:0003416	endochondral bone growth	0.00543272	COMP,MMP13,NPR2,RARA,FGFR2,TSKU,SOX9
REAC:R-HSA-3656253	Defective EXT1 causes exostoses 1, TRPS2 and CHDS	0.00545482	SDC1,HSPG2,GPC4,AGRN,GPC2
REAC:R-HSA-8941856	RUNX3 regulates NOTCH signaling	0.00545482	EP300,CREBBP,RUNX3,MAMLD1,HES1
GO:0015803	branched-chain amino acid transport	0.00545482	SLC7A8,SLC3A2,SLC7A5,SLC43A1,SLC43A2
REAC:R-HSA-3656237	Defective EXT2 causes exostoses 2	0.00545482	SDC1,HSPG2,GPC4,AGRN,GPC2
GO:0090132	epithelium migration	0.00545482	IQSEC1,PXN,PTPN23,LOXL2,NRP2,JCAD,FOXP1,MYH9,SRF,NR2F2,THBS1,PPARD,EVL,SRPX2,CIB1,DAB2IP,MAP2K3,PIK3CD,BCAR1,SNAI1,IRS2,SOX9,ID1,MAP2K5,TESK1,GRHL2,CDH5,ZNF580,SH3BP1
GO:0008360	regulation of cell shape	0.00556385	FMNL3,FN1,MYH9,ATP10A,CDC42EP1,PLXNA3,GNA12,MARK2,PLXNA1,PLXNB2,PLEKHO1,DAPK3,TPM1,PRAG1,F2,PLXNB3,CSF1R
GO:0030509	BMP signaling pathway	0.00557271	SKI,CCN1,COMP,RUNX2,FSTL3,ENG,SMAD7,ZNF8,CHRD,FAM83G,EGR1,SCX,GDF6,BMPR1B,CDH5,NOG,POU5F1,HES1
GO:0097720	calcineurin-mediated signaling	0.00597107	SLC9A1,NFAT5,CIB1,LMCD1,NFATC1,CHERP,MAPK7,NR5A2,ADGRB2
GO:2000027	regulation of animal organ morphogenesis	0.00626842	PTK7,DVL3,RUNX2,TGFB1,DVL1,CD34,SOX9,AJAP1,PDGFA,CELSR1,NOG,POU5F1,SP6
GO:0007156	homophilic cell adhesion via plasma membrane adhesion molecules	0.006338	AMIGO2,PTK7,PTPN23,SDK2,PKD1,PALLD,CDH2,TENM3,DCHS1,PCDH19,PLXNB2,PCDHAC1,CELSR3,CDH5,PLXNB3,CELSR1,HMCN1,NECTIN1,PCDHGC5
GO:0001764	neuron migration	0.00656852	ZMIZ1,NAV1,DDIT4,AUTS2,APBB2,NRP2,SPOCK1,LARGE1,SRF,PLXNA3,FLNA,NR2F2,CAMK2B,MARK2,PLXNA1,PLXNB2,DAB2IP,CELSR1,TRIM46,GPR173
GO:0003229	ventricular cardiac muscle tissue development	0.00660258	NRG1,PPP1R13L,DSP,TGFB1,ENG,SMAD7,COL11A1,FGFR2,TPM1,NOG
GO:0015823	phenylalanine transport	0.00660258	SLC3A2,SLC7A5,SLC43A2
GO:1904273	L-alanine import across plasma membrane	0.00660258	SLC7A8,SLC1A4,SLC3A2
REAC:R-HSA-8941237	Invadopodia formation	0.00660258	ADAM19,SH3PXD2A,ADAM12
REAC:R-HSA-8874081	MET activates PTK2 signaling	0.00660258	COL5A1,COL1A1,FN1,COL1A2,COL11A1,COL24A1,LAMA5
GO:0007229	integrin-mediated signaling pathway	0.00665412	SEMA7A,CCN2,ADAM12,LIMS2,ZYX,ITGA11,FN1,MYH9,TLN1,FLNA,ADAM11,COL16A1,PHACTR4,BCAR1,LAMA5
GO:0032922	circadian regulation of gene expression	0.00672568	BHLHE40,ZFHX3,RAI1,ID3,PML,CSNK1D,MYBBP1A,ID1,EGR1,NR1D1,PER1
GO:0032007	negative regulation of TOR signaling	0.00672568	DDIT4,NUAK1,SESN2,SH3BP4,CASTOR2,PRKACA,NPRL3,DEPDC5,MINAR1,WDR24,KPTN
GO:0003208	cardiac ventricle morphogenesis	0.00672568	NRG1,PPP1R13L,DSP,TGFB1,ENG,SMAD7,COL11A1,FGFR2,TPM1,GRHL2,NOG
GO:0032011	ARF protein signal transduction	0.0068462	IQSEC1,IQSEC2,ARFGEF3,ARFGAP1,GIT1,PSD4
GO:0150105	protein localization to cell-cell junction	0.0068462	DSP,FLNA,ACTB,SCRIB,CDH5,MPP7
GO:0032012	regulation of ARF protein signal transduction	0.0068462	IQSEC1,IQSEC2,ARFGEF3,ARFGAP1,GIT1,PSD4
GO:0060538	skeletal muscle organ development	0.00688773	ELN,BCL9L,SKI,MEF2D,EGR2,LARGE1,HIVEP3,SELENON,NR2F2,EP300,SRPK3,HOMER1,PLEC,EGR1,SCX,HLX,STRA6,TLL2,EPHB1,NEURL1
GO:0030100	regulation of endocytosis	0.0070598	SERPINE1,CLIP3,NRG1,LRP1,AAK1,SIRPA,SIRPG,SPHK1,TGFB1,ARFGAP1,TUB,CNN2,HIP1,ABCA2,RIN3,ACTB,CAMK1D,INSR,TNK2,DOCK2,SLC17A7,SCRIB,VAC14,STX1B,DTNBP1,F2RL1,NOD2
GO:0030178	negative regulation of Wnt signaling pathway	0.00714486	DACT1,HIC1,APCDD1L,NKD1,LRP1,CDH2,FRMD8,ALPK2,DAB2IP,CTHRC1,TSKU,NFATC1,SOX9,DACT3,EGR1,TLE3,AMER1,NOG,APC2
GO:0007219	Notch signaling pathway	0.00735233	ZMIZ1,CHAC1,SLC35C1,AAK1,CBFA2T2,SPEN,NOTCH3,TGFB1,EPN1,SORBS2,MMP14,LFNG,ZBTB7A,SNAI1,SOX9,PRAG1,NOD2,HES1,DTX2,NEURL1
GO:0055008	cardiac muscle tissue morphogenesis	0.00739844	NRG1,DSP,TGFB1,ENG,SMAD7,COL11A1,FGFR2,TPM1,ZFPM1,NOG
GO:0001823	mesonephros development	0.00739844	SDC1,KIF26B,PKD1,TGFB1,SMAD7,RARA,DCHS1,FGFR2,SALL1,SOX9,ADAMTS16,LAMA5,NOG,HES1
GO:0071229	cellular response to acid chemical	0.00741909	COL1A1,SESN2,COL1A2,SH3BP4,EP300,MMP2,COL16A1,CASTOR2,SLC7A5,SIPA1,PLEC,COL4A1,NEURL1
GO:0043367	CD4-positive, alpha-beta T cell differentiation	0.00741909	RUNX1,FOXP1,JUNB,SMAD7,RARA,RUNX3,SHB,HLX,ARMC5,ZFPM1,JAK3,BCL3,GPR183
GO:0042249	establishment of planar polarity of embryonic epithelium	0.00744198	PTK7,DVL3,DVL1,CTHRC1,CELSR1
GO:0007519	skeletal muscle tissue development	0.0075937	ELN,BCL9L,SKI,MEF2D,EGR2,LARGE1,HIVEP3,SELENON,NR2F2,EP300,SRPK3,HOMER1,PLEC,EGR1,SCX,HLX,TLL2,EPHB1,NEURL1
REAC:R-HSA-8875878	MET promotes cell motility	0.00759846	COL5A1,COL1A1,FN1,COL1A2,COL11A1,COL24A1,TNS3,LAMA5
GO:0060071	Wnt signaling pathway, planar cell polarity pathway	0.00775933	DACT1,PTK7,DVL3,NKD1,WNT7B,DVL1,CTHRC1,CELSR3,CELSR1
GO:0072006	nephron development	0.00776652	ACTA2,KIF26B,WNT7B,NOTCH3,PKD1,TGFB1,DCHS1,CD34,SALL1,SOX9,SULF2,EGR1,ADAMTS16,LAMA5,NOG,SERPINB7,HES1,WNK4
GO:0050770	regulation of axonogenesis	0.00776652	SEMA7A,FN1,ULK1,LIMK1,SRF,PLXNA3,CDH2,MARK2,PLXNA1,SYNGAP1,PLXNB2,BRSK1,ARHGAP4,ISLR2,PLXNB3,TRIM46,SEMA6C,LRRC4C
REAC:R-HSA-2022928	HS-GAG biosynthesis	0.00780115	SDC1,HSPG2,GPC4,NDST1,AGRN,HS3ST4,GPC2
GO:0061333	renal tubule morphogenesis	0.00792223	KIF26B,PKD1,TGFB1,DCHS1,SALL1,SOX9,COL4A1,ADAMTS16,LAMA5,NOG,HES1,WNK4
GO:0090129	positive regulation of synapse maturation	0.00798094	CAMK2B,DAB2IP,ADGRL1,NEURL1
REAC:R-HSA-977347	Serine biosynthesis	0.00798094	PSAT1,PHGDH,SERINC2,PSPH
GO:0050807	regulation of synapse organization	0.00798094	AMIGO2,NLGN2,NRP2,SYNDIG1,SETD5,GPC4,CDH2,SHANK3,CAMK2B,SRPX2,DVL1,LZTS1,DAB2IP,HOMER1,ICAM5,AGRN,ADGRL1,ROR2,DTNBP1,LRFN4,ST8SIA2,EPHB1,NECTIN1,NEURL1
GO:0035904	aorta development	0.00822786	MYLK,LRP1,EGR2,SRF,ENG,NDST1,NPRL3,PRDM1,SUFU,HES1
GO:0051260	protein homooligomerization	0.0082327	FUS,SLC1A5,PXDN,COMP,KCNC4,KCTD15,KCNG1,CRTC3,EVL,DNM1,KCTD5,KCTD17,BBC3,KCTD13,JMJD6,RNF112,KCND3,BEND3,MPP2,IKZF4,CRTC1
GO:0071322	cellular response to carbohydrate stimulus	0.00823383	PCK2,ZFP36L1,KLF7,IGF1R,NOX4,RAB11B,SMARCA4,SRF,PRKACA,SMARCB1,ADRA2A,MAP2K3,IRS2,ERN1,LRP5,NR1D1,ANO1,C2CD2L
GO:0055123	digestive system development	0.00837673	DACT1,CBFA2T2,PKD1,TGFB1,SLC4A2,NPR2,DCHS1,FGFR2,PRDM1,SALL1,INSR,TYMS,SOX9,GLI2,HLX,STRA6,HES1
GO:0014912	negative regulation of smooth muscle cell migration	0.00846304	SERPINE1,LRP1,ABHD2,GNA12,TPM1,TRIB1
GO:1902107	positive regulation of leukocyte differentiation	0.00861834	RUNX1,ZFP36L1,ZMIZ1,EEIG1,SMARCA4,TGFB1,ARID1A,RARA,ACTB,SMARCB1,MMP14,RUNX3,TRIB1,SOX12,GLI2,ROR2,SHB,HLX,DCSTAMP,IL4I1
GO:1903708	positive regulation of hemopoiesis	0.00861834	RUNX1,ZFP36L1,ZMIZ1,EEIG1,SMARCA4,TGFB1,ARID1A,RARA,ACTB,SMARCB1,MMP14,RUNX3,TRIB1,SOX12,GLI2,ROR2,SHB,HLX,DCSTAMP,IL4I1
GO:0046777	protein autophosphorylation	0.00861834	NRG1,IGF1R,ULK1,ATP13A2,ENPP1,CAMK2B,CAD,TNKS1BP1,MARK2,FGFR2,DAPK3,PIM1,INSR,ERN1,MEX3B,MAP3K11,TESK1,PDGFA,EPHB1,CSF1R
GO:0090102	cochlea development	0.00869203	PTK7,DCHS1,DVL1,NEUROG1,CTHRC1,SOX9,GLI2,HES1,KCNK3
REAC:R-HSA-3560782	Diseases associated with glycosaminoglycan metabolism	0.00869203	B4GALT1,SDC1,BGN,HSPG2,GPC4,AGRN,CHST6,GPC2
GO:0045926	negative regulation of growth	0.00873766	SEMA7A,INHBA,RAI1,SESN2,SH3BP4,FOXP1,ULK1,SMARCA4,TGFB1,ENPP1,PLXNA3,PML,SIPA1,BBC3,DACT3,ARHGAP4,MINAR1,WFDC1,TLL2,MAPK11,DCSTAMP,NOG,TRIM46,SEMA6C
GO:0090101	negative regulation of transmembrane receptor protein serine/threonine kinase signaling pathway	0.00887932	PMEPA1,BCL9L,SKI,HSPA5,LRP1,SPRED2,FSTL3,ENG,SMAD7,LDLRAD4,EMILIN1,ZBTB7A,NCLN,CHRD,CHST11,NOG,ADAMTSL2
GO:0048565	digestive tract development	0.00893124	DACT1,CBFA2T2,PKD1,TGFB1,SLC4A2,NPR2,DCHS1,FGFR2,PRDM1,SALL1,TYMS,SOX9,GLI2,HLX,STRA6,HES1
GO:0010631	epithelial cell migration	0.00914265	IQSEC1,PXN,PTPN23,LOXL2,NRP2,JCAD,FOXP1,MYH9,SRF,NR2F2,THBS1,PPARD,EVL,SRPX2,CIB1,DAB2IP,MAP2K3,PIK3CD,BCAR1,SNAI1,IRS2,SOX9,ID1,MAP2K5,TESK1,CDH5,ZNF580,SH3BP1
GO:0098868	bone growth	0.00914511	COMP,MMP13,NPR2,RARA,FGFR2,TSKU,SOX9
GO:2000463	positive regulation of excitatory postsynaptic potential	0.00914511	NLGN2,SSH1,GRIN2D,SHANK3,SHANK1,DVL1,STX1B
GO:0140747	regulation of ncRNA transcription	0.0094672	NCOR2,MARS1,NOTCH3,SMARCA4,SRF,PPARD,RARA,CC2D1A,MRTFA,SMARCB1,SOX9,EGR1,POU5F1
GO:0014855	striated muscle cell proliferation	0.0100583	RUNX1,SKI,NRG1,TENM4,SELENON,PPARD,FGFR2,PIM1,MAPK11,NOG,EPHB1
GO:1902106	negative regulation of leukocyte differentiation	0.0100675	RUNX1,INHBA,FSTL3,SMAD7,PIAS3,SLC4A2,RARA,MAFB,LRRC17,RUNX3,TRIB1,HLX,ZFPM1,JAK3
REAC:R-HSA-419037	NCAM1 interactions	0.0100789	COL5A1,CACNA1G,CACNA1C,COL4A2,COL9A2,AGRN,COL4A1,ST8SIA2
GO:0060173	limb development	0.0102368	SKI,COMP,RUNX2,LARGE1,AFF3,GNA12,CREBBP,NPR2,RARA,CACNA1C,FGFR2,SALL1,SOX9,LRP5,CHST11,SCX,GLI2,GRHL2,NOG,RSPO4
GO:0048736	appendage development	0.0102368	SKI,COMP,RUNX2,LARGE1,AFF3,GNA12,CREBBP,NPR2,RARA,CACNA1C,FGFR2,SALL1,SOX9,LRP5,CHST11,SCX,GLI2,GRHL2,NOG,RSPO4
GO:0048545	response to steroid hormone	0.0102647	PMEPA1,SDC1,COL1A1,INHBA,PCK2,KMT2D,ZFP36L1,ZMIZ1,DDIT4,NCOR2,IGF1R,FOXP1,WNT7B,SMARCA4,TGFB1,ARID1A,ABHD2,EP300,THBS1,FBXO32,PPARD,CAD,ABCA2,ZBTB7A,TYMS,NR1D1,ALPL,CD38,CASP9,PER1
GO:0033687	osteoblast proliferation	0.0109175	CCN1,IGF1R,JUNB,FGFR2,CTHRC1,MN1,LRP5
GO:0060292	long-term synaptic depression	0.0109175	IQSEC2,SRF,SHANK3,STXBP1,SORCS2,DGKI,CD38
GO:0006909	phagocytosis	0.010994	PLPP4,LRP1,SIRPA,SIRPG,MYH9,PIP5K1C,SPHK1,LIMK1,TGFB1,NCF4,TUB,CNN2,THBS1,RARA,CAMK1D,ICAM5,DOCK2,MYD88,JMJD6,TMEM175,F2RL1,NOD2,SH3BP1
GO:0060041	retina development in camera-type eye	0.0112544	SKI,SDK2,LARGE1,SMARCA4,TGFB1,TUB,CASP2,CLN8,PRDM1,SOX9,LRP5,COL4A1,SLC17A7,JMJD6,DTNBP1,BMPR1B,HES1,NECTIN1
REAC:R-HSA-373755	Semaphorin interactions	0.0114431	SEMA7A,MYH9,PIP5K1C,LIMK1,TLN1,PLXNA3,MYL9,PLXNA1,LIMK2,PLXNB3
REAC:R-HSA-1566948	Elastic fibre formation	0.0116038	ELN,LOXL2,LTBP2,FN1,FURIN,LTBP4,EMILIN1,LTBP3
GO:0009124	nucleoside monophosphate biosynthetic process	0.0116038	UCK2,ATIC,CAD,DGUOK,PRPS1,IMPDH1,PFAS,TYMS
GO:0045445	myoblast differentiation	0.0117526	SDC1,BCL9L,ZFP36L1,ZFHX3,NRG1,SMARCA4,SRF,ARID1A,ID3,PPARD,ACTB,SMARCB1,SOX9,PLEC
GO:0060828	regulation of canonical Wnt signaling pathway	0.0118062	DACT1,COL1A1,PTK7,NKD1,ZNF703,CTDNEP1,CDH2,FRMD8,CSNK1D,FGFR2,DAB2IP,CTHRC1,PRDM15,DAPK3,SOX9,DACT3,SULF2,EGR1,ZBED3,TLE3,AMER1,NOG,POU5F1,APC2
GO:0006868	glutamine transport	0.0118662	SLC1A5,SLC1A4,SLC38A5,SLC38A7
GO:0098880	maintenance of postsynaptic specialization structure	0.0118662	SHANK3,SHANK1,SYNGAP1,MPP2
GO:0021603	cranial nerve formation	0.0118662	PLXNA3,PLXNA1,MAFB,NEUROG1
GO:0046632	alpha-beta T cell differentiation	0.0118679	RUNX1,FOXP1,JUNB,SMAD7,SLC4A2,RARA,PRDM1,RUNX3,SHB,HLX,ARMC5,ZFPM1,JAK3,BCL3,GPR183
GO:0014910	regulation of smooth muscle cell migration	0.012692	SERPINE1,LRP1,SSH1,ABHD2,GNA12,PLXNA1,TPM1,TRIB1,CCN4,PDGFA
GO:0090103	cochlea morphogenesis	0.012692	PTK7,DVL1,NEUROG1,CTHRC1,SOX9,GLI2
GO:0048660	regulation of smooth muscle cell proliferation	0.012692	ELN,MEF2D,IGF1R,FOXP1,FOXJ2,SF1,NOTCH3,MMP2,THBS1,GNA12,FGFR2,TPM1,TRIB1,ERN1,CCN4,MYD88
GO:0051145	smooth muscle cell differentiation	0.012692	COMP,SRF,TGFB1,ENG,MRTFA,FGFR2,TMEM204,NFATC1,SOX9,HES1
GO:0048745	smooth muscle tissue development	0.012692	MYLK,SRF,ENG,NPR2,SOX9,STRA6
GO:0021783	preganglionic parasympathetic fiber development	0.012692	NRP2,EGR2,PLXNA3,ADARB1,HES1
GO:0034405	response to fluid shear stress	0.0127706	PKD1,TGFB1,SMAD7,MMP2,PLEC,MAPK7,MAP2K5
GO:0090100	positive regulation of transmembrane receptor protein serine/threonine kinase signaling pathway	0.0132035	INHBA,CCN1,TGFB1,ENG,TGFB1I1,EP300,THBS1,CREBBP,CDKN2B,GDF6,CDH5,ZC3H3,HES1
GO:0001657	ureteric bud development	0.0132035	SDC1,KIF26B,TGFB1,SMAD7,RARA,DCHS1,FGFR2,SALL1,SOX9,ADAMTS16,LAMA5,NOG,HES1
GO:0001892	embryonic placenta development	0.0135102	ZFP36L1,CCN1,WNT7B,JUNB,PKD1,NR2F2,FGFR2,PRDM1,SNAI1,GRHL2,HES1,TFEB
GO:0009791	post-embryonic development	0.0135102	ATN1,PPP1R13L,LARGE1,SGPL1,CSRNP1,INPPL1,FGFR2,PRDM1,CHST11,PLAGL2,ERCC2,ASL
GO:0031536	positive regulation of exit from mitosis	0.0135921	TGFB1,NEUROG1,CDCA5
GO:0048511	rhythmic process	0.0135921	BHLHE40,INHBA,ZFHX3,NCOR2,RAI1,IGF1R,SGPL1,EP300,ID3,MMP2,CREBBP,NPR2,PML,CASP2,CSNK1D,MYBBP1A,HOMER1,TIMELESS,TYMS,ID1,EGR1,NR1D1,HEBP1,BMPR1B,PER1,ANKFN1,CRTC1
GO:0089709	L-histidine transmembrane transport	0.0135921	SLC7A1,SLC38A5,SLC25A29
GO:0015990	electron transport coupled proton transport	0.0135921	MT-ND5,MT-CYB,MT-ND4
GO:0015988	energy coupled proton transmembrane transport, against electrochemical gradient	0.0135921	MT-ND5,MT-CYB,MT-ND4
GO:0042816	vitamin B6 metabolic process	0.0135921	PSAT1,PDXK,ALPL
REAC:R-HSA-1483226	Synthesis of PI	0.0135921	PITPNM1,PITPNM3,PITPNM2
GO:0072073	kidney epithelium development	0.0139254	SDC1,KIF26B,WNT7B,PKD1,TGFB1,SMAD7,RARA,DCHS1,FGFR2,CD34,SALL1,SOX9,ADAMTS16,LAMA5,NOG,HES1,WNK4
GO:0070059	intrinsic apoptotic signaling pathway in response to endoplasmic reticulum stress	0.0139725	CREB3L1,CHAC1,SYVN1,TRIB3,HYOU1,PML,DAB2IP,BBC3,BOK,ERN1
GO:0048168	regulation of neuronal synaptic plasticity	0.0140028	EGR2,GRIN2D,SHANK3,CAMK2B,SYNGAP1,JPH3,NCDN,NOG,NEURL1
GO:0007157	heterophilic cell-cell adhesion via plasma membrane cell adhesion molecules	0.0140028	AMIGO2,TENM4,CDH2,TENM3,DCHS1,SCARF2,ADGRL1,HMCN1,NECTIN1
GO:0038066	p38MAPK cascade	0.0140028	GADD45B,ZFP36L1,SPHK1,DAB2IP,MAP2K3,GDF6,RELL2,PER1,MAPK11
GO:0007565	female pregnancy	0.0141851	VMP1,JUNB,TGFB1,VDR,HSPG2,EPN1,NR2F2,MMP2,COL16A1,PPARD,RARA,CAD,TEAD3,INTS1,ADRA2A,PRDM1,CD38,SLC19A1,PTHLH
GO:0098781	ncRNA transcription	0.0142652	NCOR2,MARS1,NOTCH3,SMARCA4,SRF,PPARD,RARA,CC2D1A,MRTFA,SMARCB1,POLR1G,SOX9,EGR1,ERCC2,SNAPC4,POU5F1
GO:1903707	negative regulation of hemopoiesis	0.0144767	RUNX1,INHBA,FSTL3,SMAD7,PIAS3,SLC4A2,RARA,MAFB,LRRC17,RUNX3,TRIB1,HLX,ZFPM1,JAK3
GO:0055007	cardiac muscle cell differentiation	0.0144767	SGCD,SLC9A1,KDM6B,NRG1,FOXP1,NOX4,LARGE1,SRF,SORBS2,ALPK2,RARA,FHOD3,PLEC,MYO18B
GO:1901888	regulation of cell junction assembly	0.0146076	AMIGO2,SLC9A1,NLGN2,SYNDIG1,TLN1,SETD5,GPC4,THBS1,COL16A1,PRKACA,SRPX2,LZTS1,MMP14,DAPK3,SNAI1,ICAM5,AGRN,LRFN4,ST8SIA2,EPHB1,NECTIN1
GO:0045879	negative regulation of smoothened signaling pathway	0.0147072	MGRN1,RUNX2,ENPP1,GLIS2,PRKACA,SUFU,GLI2
REAC:R-HSA-5083635	Defective B3GALTL causes PpS	0.0147072	ADAMTS4,ADAMTS10,ADAMTS2,THBS1,ADAMTS7,ADAMTS16,ADAMTSL2
GO:0030336	negative regulation of cell migration	0.0147072	SERPINE1,PTPN23,LRP1,SRF,ENG,SMAD7,ABHD2,NR2F2,CNN2,THBS1,LDLRAD4,GNA12,RIN3,EVL,ADARB1,DAB2IP,EMILIN1,TPM1,TRIB1,CHRD,MAP2K5,ARHGAP4,MIIP,PLXNB3,NOG,GPR173
GO:0033173	calcineurin-NFAT signaling cascade	0.0148463	SLC9A1,NFAT5,CIB1,LMCD1,NFATC1,CHERP,MAPK7,ADGRB2
GO:0150115	cell-substrate junction organization	0.0152017	TNS1,SLC9A1,IQSEC1,ACTN1,FN1,TLN1,THBS1,COL16A1,MMP14,CORO2B,DAPK3,PLEC,SORBS1
GO:0032231	regulation of actin filament bundle assembly	0.0152017	CCN2,SLC9A1,PXN,LIMK1,WASF2,FLNA,SHANK3,SHANK1,EVL,CORO2B,TPM1,SORBS3,TESK1
GO:0021872	forebrain generation of neurons	0.0156058	INHBA,ZMIZ1,NRP2,PLXNA3,SHANK3,PLXNA1,FGFR2,HES1,CSF1R
REAC:R-HSA-381119	Unfolded Protein Response (UPR)	0.0157477	CREB3L1,CREB3L2,KHSRP,HSPA5,EXTL1,SYVN1,TLN1,HYOU1,ARFGAP1,TPP1,ERN1,DCSTAMP
REAC:R-HSA-9013149	RAC1 GTPase cycle	0.0157666	AMIGO2,SLC1A5,PLEKHG2,ARHGAP1,CDC42EP1,NCF4,WASF2,ARHGDIA,MYO9B,ARHGAP31,DOCK6,GIT1,MCAM,DOCK2,ARHGAP4,GMIP,PAK4,SH3BP1,MPP7
GO:0051966	regulation of synaptic transmission, glutamatergic	0.0157991	NLGN2,TSHZ3,IQSEC2,GRIN2D,CDH2,SHANK3,STXBP1,HOMER1,DGKI,ROR2,DTNBP1
GO:0072078	nephron tubule morphogenesis	0.0157991	KIF26B,PKD1,TGFB1,DCHS1,SALL1,SOX9,ADAMTS16,LAMA5,NOG,HES1,WNK4
GO:0048659	smooth muscle cell proliferation	0.0161084	ELN,MEF2D,IGF1R,FOXP1,FOXJ2,SF1,NOTCH3,MMP2,THBS1,GNA12,FGFR2,TPM1,TRIB1,ERN1,CCN4,MYD88
GO:0007266	Rho protein signal transduction	0.0161084	RIPOR1,COL1A2,ARHGAP1,LIMK1,CDC42EP1,ARHGDIA,MYO9B,GNA12,ADRA2A,PHACTR4,PRAG1,KCTD13,ARHGAP4,ARHGEF1,F2RL1,CELSR1
GO:0022409	positive regulation of cell-cell adhesion	0.0162481	ADAM19,RUNX1,ZMIZ1,SLC7A1,PTPN23,KIF26B,SIRPA,SIRPG,FSTL3,SMARCA4,TGFB1,SMAD7,ARID1A,NFAT5,RARA,ACTB,SMARCB1,PIEZO1,EMILIN1,RUNX3,SOX12,PLAUR,GLI2,SHB,HLX,NOD2,IL4I1,HES1
GO:0045667	regulation of osteoblast differentiation	0.0165082	SKI,CCN1,RUNX2,WNT7B,ID3,PRKACA,FGFR2,CTHRC1,CHRD,SOX9,LRP5,SUFU,CCN4,BMPR1B,NOG
GO:0021561	facial nerve development	0.0165271	NRP2,EGR2,PLXNA3,ADARB1
GO:0060433	bronchus development	0.0165271	WNT7B,SRF,SOX9,ADAMTSL2
GO:0021610	facial nerve morphogenesis	0.0165271	NRP2,EGR2,PLXNA3,ADARB1
GO:0090179	planar cell polarity pathway involved in neural tube closure	0.0165271	PTK7,DVL3,DVL1,CELSR1
GO:0045582	positive regulation of T cell differentiation	0.0165295	RUNX1,ZMIZ1,SMARCA4,TGFB1,ARID1A,RARA,ACTB,SMARCB1,RUNX3,SOX12,GLI2,SHB,HLX,IL4I1
GO:0045765	regulation of angiogenesis	0.0165556	CREB3L1,RUNX1,SERPINE1,ADAM12,JCAD,ADM2,FOXJ2,SPHK1,ENG,HSPG2,EPN1,THBS1,PML,COL4A2,CD34,DAB2IP,PIK3CD,EMILIN1,MAPK7,MINAR1,HK2,CDH5,PAK4,ADGRB2,PPP1R16B,TSPAN18
GO:0085029	extracellular matrix assembly	0.0167255	ELN,PXDN,PHLDB1,COL1A2,TGFB1,LTBP4,EMILIN1,SOX9
GO:0048483	autonomic nervous system development	0.0167255	FN1,NRP2,EGR2,PLXNA3,ADARB1,PHACTR4,HLX,HES1
REAC:R-HSA-5173214	O-glycosylation of TSR domain-containing proteins	0.0169095	ADAMTS4,ADAMTS10,ADAMTS2,THBS1,ADAMTS7,ADAMTS16,ADAMTSL2
REAC:R-HSA-1592230	Mitochondrial biogenesis	0.0169095	MEF2D,HCFC1,PPRC1,CRTC3,CREBBP,POLRMT,ATP5F1D,NR1D1,HELZ2,MAPK11,CAMK4,CRTC1
GO:0071333	cellular response to glucose stimulus	0.0170118	PCK2,KLF7,IGF1R,NOX4,RAB11B,SMARCA4,SRF,PRKACA,SMARCB1,ADRA2A,IRS2,ERN1,LRP5,NR1D1,ANO1,C2CD2L
GO:0104004	cellular response to environmental stimulus	0.0170765	COL1A1,SLC9A1,ZFP36L1,MYLK,IGF1R,RAB11B,TGFB1,ENG,BMF,EP300,CNN2,MMP2,CREBBP,NFAT5,CASP2,TNKS1BP1,PIEZO1,SIPA1,MAP3K14,BBC3,SOX9,PLEC,EFHD1,EGR1,SCX,MYD88,CASP9,MAPK11,POLD1
GO:0071214	cellular response to abiotic stimulus	0.0170765	COL1A1,SLC9A1,ZFP36L1,MYLK,IGF1R,RAB11B,TGFB1,ENG,BMF,EP300,CNN2,MMP2,CREBBP,NFAT5,CASP2,TNKS1BP1,PIEZO1,SIPA1,MAP3K14,BBC3,SOX9,PLEC,EFHD1,EGR1,SCX,MYD88,CASP9,MAPK11,POLD1
GO:0050769	positive regulation of neurogenesis	0.0172864	SEMA7A,FN1,EGR2,SPEN,LIMK1,TENM4,SRF,TGFB1,PLXNA3,SHANK3,NUMBL,CAMK2B,SLC7A5,PLXNA1,PLXNB2,HAPLN1,RNF112,ISLR2,PLXNB3,HAP1,HES1,ZNF365,NEURL1
GO:0010976	positive regulation of neuron projection development	0.0173334	PTK7,IGF1R,CBFA2T2,FLNA,EP300,CAMK2B,TENM3,MARK2,DVL1,PLXNB2,DAB2IP,CAMK1D,VLDLR,ROR2,NTRK3,PLXNB3,GPC2
GO:0050821	protein stabilization	0.0175882	DVL3,WIZ,AAK1,HCFC1,SYVN1,SEC16A,SMAD7,USP36,FLNA,EP300,PML,HIP1,STXBP1,DVL1,TELO2,SWSAP1,PIM1,NCLN,WDR81,ZBED3,CPN2
GO:0010810	regulation of cell-substrate adhesion	0.0175882	COL1A1,SLC9A1,SERPINE1,CCN1,LIMS2,FN1,SPOCK1,MYADM,TLN1,ACTN4,FLNA,THBS1,COL16A1,CIB1,MMP14,CORO2B,DAPK3,EMILIN1,TESK1,AJAP1,RELL2
GO:0046639	negative regulation of alpha-beta T cell differentiation	0.0177055	RUNX1,SMAD7,SLC4A2,RUNX3,HLX,JAK3
GO:0040013	negative regulation of locomotion	0.0177055	SEMA7A,SERPINE1,PTPN23,LRP1,SRF,ENG,SMAD7,PLXNA3,ABHD2,NR2F2,CNN2,THBS1,LDLRAD4,GNA12,RIN3,EVL,ADARB1,DAB2IP,EMILIN1,TPM1,TRIB1,CHRD,MAP2K5,ARHGAP4,MIIP,PLXNB3,NOG,GPR173,SEMA6C
GO:1902894	negative regulation of miRNA transcription	0.0177055	NCOR2,SRF,PPARD,RARA,SOX9,POU5F1
GO:0060740	prostate gland epithelium morphogenesis	0.0177055	TNC,MMP2,FGFR2,SOX9,GLI2,NOG
GO:0002053	positive regulation of mesenchymal cell proliferation	0.0177055	FGFR2,IRS2,CHRD,SOX9,LRP5,PDGFA
GO:0071549	cellular response to dexamethasone stimulus	0.0177055	PCK2,DDIT4,IGF1R,TGFB1,FBXO32,CASP9
GO:0007548	sex differentiation	0.0177727	ATN1,SDC1,INHBA,SF1,PKD1,SGPL1,FLNA,NR2F2,EIF2B4,MMP2,NPR2,RARA,CASP2,MMP14,NEUROG1,LFNG,SALL1,MAMLD1,INSR,BOK,SOX9,SCX,ROR2,BMPR1B,STRA6,FANCA
REAC:R-HSA-5668914	Diseases of metabolism	0.0179304	B4GALT1,SDC1,BGN,ADAMTS4,LARGE1,ADAMTS10,NOTCH3,HSPG2,GPC4,ADAMTS2,MMAA,THBS1,POMT2,LFNG,ADAMTS7,AGRN,IDS,IDUA,G6PC3,ADAMTS16,ADAMTSL2,CHST6,GPC2
GO:0043588	skin development	0.0179403	COL5A1,COL1A1,INHBA,ZFP36L1,COMP,COL1A2,DSP,PKD1,SRF,AHDC1,VDR,PALLD,ADAMTS2,MAFB,FGFR2,SNAI1,SOX9,PLEC,SUFU,ERCC2,GLI2,MYD88,GRHL2,FOXQ1,KRT7,PDGFA,LAMA5,CELSR1
GO:0045621	positive regulation of lymphocyte differentiation	0.0184698	RUNX1,ZMIZ1,SMARCA4,TGFB1,ARID1A,RARA,ACTB,SMARCB1,MMP14,RUNX3,SOX12,GLI2,SHB,HLX,IL4I1
GO:0072088	nephron epithelium morphogenesis	0.0185055	KIF26B,PKD1,TGFB1,DCHS1,SALL1,SOX9,ADAMTS16,LAMA5,NOG,HES1,WNK4
GO:0061326	renal tubule development	0.018641	KIF26B,WNT7B,PKD1,TGFB1,DCHS1,SALL1,SOX9,COL4A1,ADAMTS16,LAMA5,NOG,HES1,WNK4
GO:0060443	mammary gland morphogenesis	0.018641	TGFB1,VDR,PML,FGFR2,LRP5,SCRIB,GLI2,CSF1R
REAC:R-HSA-9707616	Heme signaling	0.018641	MEF2D,RAI1,EP300,CRTC3,CREBBP,NR1D1,HELZ2,CRTC1
GO:0071331	cellular response to hexose stimulus	0.0190278	PCK2,KLF7,IGF1R,NOX4,RAB11B,SMARCA4,SRF,PRKACA,SMARCB1,ADRA2A,IRS2,ERN1,LRP5,NR1D1,ANO1,C2CD2L
REAC:R-HSA-9772572	Early SARS-CoV-2 Infection Events	0.0192872	SDC1,FURIN,HSPG2,GPC4,TMPRSS2,AGRN,GPC2
GO:0030206	chondroitin sulfate biosynthetic process	0.0195346	XYLT1,CHPF2,CHST11,CHST12,CHPF
GO:0048486	parasympathetic nervous system development	0.0195346	NRP2,EGR2,PLXNA3,ADARB1,HES1
REAC:R-HSA-2022870	Chondroitin sulfate biosynthesis	0.0195346	BGN,CHPF2,CHST11,CHST12,CHPF
GO:0030512	negative regulation of transforming growth factor beta receptor signaling pathway	0.0195513	PMEPA1,BCL9L,SKI,HSPA5,SPRED2,ENG,SMAD7,LDLRAD4,EMILIN1,ZBTB7A,CHST11,ADAMTSL2
GO:1901342	regulation of vasculature development	0.0200686	CREB3L1,RUNX1,SERPINE1,ADAM12,JCAD,ADM2,FOXJ2,SPHK1,ENG,HSPG2,EPN1,THBS1,PML,COL4A2,CD34,DAB2IP,PIK3CD,EMILIN1,MAPK7,MINAR1,HK2,CDH5,PAK4,ADGRB2,PPP1R16B,TSPAN18
GO:0033688	regulation of osteoblast proliferation	0.0210026	CCN1,IGF1R,FGFR2,CTHRC1,MN1,LRP5
GO:0043113	receptor clustering	0.0210498	NLGN2,SSH1,CDH2,FLNA,SHANK3,SYNGAP1,DVL1,AGRN,SCRIB
REAC:R-HSA-375165	NCAM signaling for neurite out-growth	0.0210498	COL5A1,CACNA1G,CACNA1C,COL4A2,COL9A2,AGRN,COL4A1,ST8SIA2,SPTB
REAC:R-HSA-8936459	RUNX1 regulates genes involved in megakaryocyte differentiation and platelet function	0.0211957	RUNX1,KMT2D,SETD1B,KMT2B,EP300,MYL9,THBS1,SETD1A,ZFPM1,H3C11,H3C2,H2AC14
GO:0030308	negative regulation of cell growth	0.0212018	SEMA7A,INHBA,SESN2,SH3BP4,FOXP1,ULK1,SMARCA4,TGFB1,ENPP1,PLXNA3,PML,SIPA1,DACT3,ARHGAP4,MINAR1,WFDC1,DCSTAMP,TRIM46,SEMA6C
GO:0008406	gonad development	0.0212622	ATN1,SDC1,INHBA,SF1,SGPL1,FLNA,NR2F2,EIF2B4,MMP2,NPR2,RARA,CASP2,MMP14,LFNG,SALL1,MAMLD1,INSR,BOK,SOX9,SCX,BMPR1B,FANCA
GO:0060249	anatomical structure homeostasis	0.0212622	CCN2,APBB2,COMP,NOX4,SRF,SLC4A2,TUB,CROCC,CLN8,ACTB,CD34,TPP1,LTBP3,ABCA4,SOX9,SCX,TP53INP2,ALPL,CD38,NCDN,CDH5,DCSTAMP,NOD2,CSF1R
GO:0001894	tissue homeostasis	0.0212622	CCN2,APBB2,COMP,NOX4,SRF,SLC4A2,TUB,CROCC,CLN8,ACTB,CD34,TPP1,LTBP3,ABCA4,SOX9,SCX,TP53INP2,ALPL,CD38,NCDN,CDH5,DCSTAMP,NOD2,CSF1R
GO:0043583	ear development	0.0212622	PTK7,TGFB1,DCHS1,COL11A1,DVL1,MAFB,FGFR2,NEUROG1,CTHRC1,SHROOM2,TSKU,SOX9,SCRIB,ANP32B,GLI2,TPRN,STRA6,CHRNA9,CELSR1,NOG,HES1,KCNK3
GO:0071326	cellular response to monosaccharide stimulus	0.0213243	PCK2,KLF7,IGF1R,NOX4,RAB11B,SMARCA4,SRF,PRKACA,SMARCB1,ADRA2A,IRS2,ERN1,LRP5,NR1D1,ANO1,C2CD2L
GO:0050679	positive regulation of epithelial cell proliferation	0.0216829	B4GALT1,NRP2,RUNX2,JCAD,NME1,ZNF703,TGFB1,HSPG2,FGFR2,PIK3CD,IRS2,SOX9,MAP2K5,GLI2,HLX,PLXNB3,ZNF580,NOG,NOD2,PPP1R16B
GO:0072028	nephron morphogenesis	0.021773	KIF26B,PKD1,TGFB1,DCHS1,SALL1,SOX9,ADAMTS16,LAMA5,NOG,HES1,WNK4
GO:0061180	mammary gland epithelium development	0.0218199	WNT7B,ZNF703,TGFB1,VDR,PML,FGFR2,LRP5,SCRIB,GLI2,CSF1R
GO:1902287	semaphorin-plexin signaling pathway involved in axon guidance	0.0219003	PLXNA3,PLXNA1,PLXNB2,PLXNB3
REAC:R-HSA-76009	Platelet Aggregation (Plug Formation)	0.0219003	COL1A1,FN1,COL1A2,TLN1,ADRA2A,BCAR1,F2
GO:1902285	semaphorin-plexin signaling pathway involved in neuron projection guidance	0.0219003	PLXNA3,PLXNA1,PLXNB2,PLXNB3
GO:0090178	regulation of establishment of planar polarity involved in neural tube closure	0.0219003	PTK7,DVL3,DVL1,CELSR1
GO:0043589	skin morphogenesis	0.0219003	COL1A1,COL1A2,SRF,AHDC1
GO:0060601	lateral sprouting from an epithelium	0.0219003	FGFR2,GLI2,CELSR1,NOG
GO:0048771	tissue remodeling	0.0224666	RUNX1,NOX4,VDR,SLC4A2,FLNA,P3H4,MMP2,NPR2,PML,MMP14,CTHRC1,TPP1,LTBP3,LRP5,CD38,NCDN,DCSTAMP,CSF1R
GO:0015827	tryptophan transport	0.0225064	SLC7A8,SLC3A2,SLC7A5
GO:0007044	cell-substrate junction assembly	0.0225064	TNS1,SLC9A1,ACTN1,FN1,TLN1,THBS1,COL16A1,MMP14,CORO2B,DAPK3,PLEC,SORBS1
GO:0099562	maintenance of postsynaptic density structure	0.0225064	SHANK3,SHANK1,MPP2
GO:0006564	L-serine biosynthetic process	0.0225064	PSAT1,PHGDH,PSPH
GO:0061181	regulation of chondrocyte development	0.0225064	RFLNB,SMAD7,PTHLH
GO:0061355	Wnt protein secretion	0.0225064	PTPN23,PORCN,TMEM132A
GO:0021856	hypothalamic tangential migration using cell-axon interactions	0.0225064	NRP2,PLXNA3,PLXNA1
GO:0072675	osteoclast fusion	0.0225064	SH3PXD2A,SBNO2,DCSTAMP
GO:0072089	stem cell proliferation	0.0225064	RUNX1,ZFP36L1,ETV6,RUNX2,WNT7B,TGFB1,CD34,PIM1,LTBP3,SOX9,ERCC2,GLI2,SHB,BYSL
GO:0021828	gonadotrophin-releasing hormone neuronal migration to the hypothalamus	0.0225064	NRP2,PLXNA3,PLXNA1
GO:0071896	protein localization to adherens junction	0.0225064	ACTB,SCRIB,MPP7
REAC:R-HSA-381070	IRE1alpha activates chaperones	0.0230772	HSPA5,EXTL1,SYVN1,TLN1,HYOU1,ARFGAP1,TPP1,ERN1
GO:0032924	activin receptor signaling pathway	0.0230772	INHBA,SKI,FSTL3,SMAD7,NCLN,GDF6,ZC3H3,NOG
REAC:R-HSA-9013695	NOTCH4 Intracellular Domain Regulates Transcription	0.0235355	ACTA2,EP300,CREBBP,MAMLD1,HES1
GO:0001502	cartilage condensation	0.0235355	CCN2,PKD1,COL11A1,SOX9,BMPR1B
GO:0014909	smooth muscle cell migration	0.0235355	SERPINE1,LRP1,SSH1,ABHD2,GNA12,PLXNA1,TPM1,TRIB1,CCN4,PDGFA
GO:0034260	negative regulation of GTPase activity	0.0235355	SH3BP4,DAB2IP,GPSM1,GMIP,PLXNB3
GO:0046637	regulation of alpha-beta T cell differentiation	0.0235355	RUNX1,JUNB,SMAD7,SLC4A2,RARA,PRDM1,RUNX3,SHB,HLX,JAK3
GO:0051099	positive regulation of binding	0.0238669	DACT1,RIPOR1,SKI,LRP1,NME1,TRIB3,PKD1,ZNF618,RARA,STING1,PLAUR,GPSM1,CDT1,HES1
GO:0045444	fat cell differentiation	0.0238669	ZFP36L1,CLIP3,WNT5B,IL11,EGR2,TRIB3,TGFB1I1,ENPP1,EP300,NPR2,JDP2,PPARD,MAFB,ZBTB7A,SLC39A13,PIM1,LRP5,CCN4,NR1D1,SH2B2,GDF6,HES1
GO:0060512	prostate gland morphogenesis	0.0239499	TNC,MMP2,FGFR2,SOX9,GLI2,NOG
GO:0072012	glomerulus vasculature development	0.0239499	ACTA2,NOTCH3,CD34,EGR1,SERPINB7,HES1
GO:2000629	negative regulation of miRNA metabolic process	0.0239499	NCOR2,SRF,PPARD,RARA,SOX9,POU5F1
GO:0051897	positive regulation of phosphatidylinositol 3-kinase/protein kinase B signal transduction	0.0245761	UNC5B,FN1,IGF1R,NOX4,ENG,MEIS3,THBS1,PPARD,HIP1,IRS2,INSR,SOX9,ROR2,F2,NTRK3,PDGFA,F2RL1,CSF1R
GO:0045746	negative regulation of Notch signaling pathway	0.0245761	CHAC1,SLC35C1,CBFA2T2,MMP14,LFNG,ZBTB7A,NEURL1
GO:0001678	intracellular glucose homeostasis	0.0248235	PCK2,KLF7,IGF1R,NOX4,RAB11B,SMARCA4,SRF,PRKACA,SMARCB1,ADRA2A,IRS2,ERN1,LRP5,NR1D1,HK2,ANO1,C2CD2L
GO:0099003	vesicle-mediated transport in synapse	0.0248235	NLGN2,NRG1,AAK1,SYNDIG1,PIP5K1C,VAMP2,CDH2,ARHGDIA,HIP1,STXBP1,DVL1,ACTB,DNM1,GIT1,BRSK1,SLC17A7,SCRIB,VAC14,STX1B,ERC2,DTNBP1
GO:0035265	organ growth	0.0248235	RUNX1,SKI,NRG1,COMP,FOXP1,TENM4,MMP13,NPR2,SORBS2,RARA,FGFR2,TSKU,PIM1,SOX9,HLX,MAPK11,NOG
GO:0048661	positive regulation of smooth muscle cell proliferation	0.0251004	MEF2D,IGF1R,FOXP1,FOXJ2,NOTCH3,MMP2,THBS1,FGFR2,ERN1,CCN4,MYD88
GO:0042093	T-helper cell differentiation	0.0254963	FOXP1,JUNB,SMAD7,RARA,SHB,HLX,ZFPM1,JAK3,BCL3,GPR183
GO:0060038	cardiac muscle cell proliferation	0.0254963	RUNX1,SKI,NRG1,TENM4,FGFR2,PIM1,MAPK11,NOG
GO:0110053	regulation of actin filament organization	0.0254963	CCN2,ELN,SLC9A1,PXN,PLEKHG2,SSH1,LIMK1,MYADM,CDC42EP1,WASF2,FLNA,SHANK3,SHANK1,INPPL1,KANK4,EVL,FHOD3,CORO2B,TPM1,SORBS3,TESK1,SPTB,F2RL1,SH3BP1
GO:0035249	synaptic transmission, glutamatergic	0.0255036	NLGN2,TSHZ3,SLC1A4,IQSEC2,GRIN2D,CDH2,SHANK3,STXBP1,HOMER1,SLC17A7,DGKI,ROR2,DTNBP1
GO:0042472	inner ear morphogenesis	0.0255036	PTK7,COL11A1,DVL1,MAFB,FGFR2,NEUROG1,CTHRC1,SOX9,SCRIB,GLI2,TPRN,CHRNA9,CELSR1
GO:0008593	regulation of Notch signaling pathway	0.0255036	ZMIZ1,CHAC1,SLC35C1,AAK1,CBFA2T2,MMP14,LFNG,ZBTB7A,PRAG1,NOD2,HES1,NEURL1
GO:0045137	development of primary sexual characteristics	0.0255293	ATN1,SDC1,INHBA,SF1,SGPL1,FLNA,NR2F2,EIF2B4,MMP2,NPR2,RARA,CASP2,MMP14,LFNG,SALL1,MAMLD1,INSR,BOK,SOX9,SCX,BMPR1B,FANCA
GO:0051648	vesicle localization	0.0255293	SDC1,NLGN2,SYNDIG1,RAB11B,SEC16A,ATP13A2,CDH2,ACTN4,CDR2L,STXBP1,LIMK2,CSNK1D,DNM1,SHROOM2,BRSK1,SCRIB,TESK1,DTNBP1,KIF5A,HAP1,TRIM46
GO:0046328	regulation of JNK cascade	0.0255495	DACT1,CCN2,GADD45B,DVL3,IGF1R,SIRPA,WNT7B,DAB2IP,MAP3K11,MYD88,SH3RF3,PER1,F2RL1,NOD2,EPHB1
GO:2000146	negative regulation of cell motility	0.0263243	SERPINE1,PTPN23,LRP1,SRF,ENG,SMAD7,ABHD2,NR2F2,CNN2,THBS1,LDLRAD4,GNA12,RIN3,EVL,ADARB1,DAB2IP,EMILIN1,TPM1,TRIB1,CHRD,MAP2K5,ARHGAP4,MIIP,PLXNB3,NOG,GPR173
GO:0071230	cellular response to amino acid stimulus	0.0266665	COL1A1,SESN2,COL1A2,SH3BP4,EP300,MMP2,COL16A1,CASTOR2,SLC7A5,COL4A1,NEURL1
GO:0014812	muscle cell migration	0.0266665	SERPINE1,LRP1,SSH1,ABHD2,GNA12,PLXNA1,PLEKHO1,TPM1,TRIB1,CCN4,PDGFA
GO:0021953	central nervous system neuron differentiation	0.0266743	INHBA,ZMIZ1,NRP2,SPOCK1,SCYL1,PLXNA3,SHANK3,CLN8,PLXNA1,ADARB1,FGFR2,TSKU,SUFU,GLI2,BMPR1B,HES1,EPHB1,CSF1R
GO:0031929	TOR signaling	0.0270993	DDIT4,EIF4EBP1,NUAK1,SESN2,SH3BP4,LARP1,EP300,GNA12,CASTOR2,PRKACA,NPRL3,TELO2,DEPDC5,PIM1,MINAR1,WDR24,KPTN
GO:0001707	mesoderm formation	0.0272235	INHBA,KDM6B,SRF,AHDC1,PRKACA,FGFR2,SNAI1,SCX,ARMC5,NOG
GO:0051938	L-glutamate import	0.0272235	SLC1A4,STXBP1,CLN8,PRAF2,SLC17A7,SLC25A22,DTNBP1
GO:0035107	appendage morphogenesis	0.0272235	SKI,RUNX2,LARGE1,AFF3,GNA12,CREBBP,NPR2,CACNA1C,FGFR2,SALL1,SOX9,LRP5,CHST11,GLI2,GRHL2,NOG
GO:0035108	limb morphogenesis	0.0272235	SKI,RUNX2,LARGE1,AFF3,GNA12,CREBBP,NPR2,CACNA1C,FGFR2,SALL1,SOX9,LRP5,CHST11,GLI2,GRHL2,NOG
GO:0060055	angiogenesis involved in wound healing	0.0272717	B4GALT1,SERPINE1,SRF,NPR2,CD34,MCAM
GO:0021979	hypothalamus cell differentiation	0.0277512	NRP2,PLXNA3,PLXNA1,HAP1
GO:0033690	positive regulation of osteoblast proliferation	0.0277512	CCN1,IGF1R,CTHRC1,LRP5
GO:0034333	adherens junction assembly	0.0277512	PIP5K1C,ZNF703,SMAD7,ACTB
REAC:R-HSA-9733458	Induction of Cell-Cell Fusion	0.0277512	FURIN,TMPRSS2,ANO1,ANO7
GO:0015824	proline transport	0.0277512	SLC1A4,SLC36A1,SLC3A2,SLC7A5
REAC:R-HSA-5627123	RHO GTPases activate PAKs	0.0277705	MYLK,MYH9,LIMK1,FLNA,MYL9
GO:0030521	androgen receptor signaling pathway	0.0278158	PMEPA1,ZMIZ1,NCOR2,FOXP1,SMARCA4,ARID1A,EP300,ZBTB7A
GO:1903034	regulation of response to wounding	0.0283555	SERPINE1,MYLK,IGF1R,FLNA,TNFRSF12A,THBS1,PTPRF,ADRA2A,EMILIN1,GIT1,PLAUR,CCN4,F2,AJAP1,PDGFA,WFDC1,F2RL1
GO:0150104	transport across blood-brain barrier	0.0285253	SLC7A1,SLC1A5,SLC7A8,SLC1A4,LRP1,SLC38A5,ABCA2,SLC7A5,ABCC1,INSR,SLC19A1
GO:0010232	vascular transport	0.0285253	SLC7A1,SLC1A5,SLC7A8,SLC1A4,LRP1,SLC38A5,ABCA2,SLC7A5,ABCC1,INSR,SLC19A1
GO:0051963	regulation of synapse assembly	0.028725	AMIGO2,NLGN2,SYNDIG1,SETD5,GPC4,SRPX2,LZTS1,ICAM5,AGRN,LRFN4,ST8SIA2,EPHB1,NECTIN1
GO:0060993	kidney morphogenesis	0.0289964	KIF26B,WNT7B,PKD1,TGFB1,DCHS1,SALL1,SOX9,ADAMTS16,LAMA5,NOG,HES1,WNK4
GO:0055017	cardiac muscle tissue growth	0.0294753	RUNX1,SKI,NRG1,FOXP1,TENM4,SORBS2,FGFR2,PIM1,MAPK11,NOG
GO:1902893	regulation of miRNA transcription	0.0294753	NCOR2,NOTCH3,SMARCA4,SRF,PPARD,RARA,MRTFA,SOX9,EGR1,POU5F1
GO:0002294	CD4-positive, alpha-beta T cell differentiation involved in immune response	0.0294753	FOXP1,JUNB,SMAD7,RARA,SHB,HLX,ZFPM1,JAK3,BCL3,GPR183
REAC:R-HSA-1500931	Cell-Cell communication	0.0297637	ACTN1,PXN,LIMS2,SDK2,SIRPA,SIRPG,CDH2,ACTN4,FLNA,ACTB,PLEC,TESK1,CDH5,NECTIN1
GO:0035264	multicellular organism growth	0.0300782	ATN1,ZFP36L1,RAI1,COMP,PPP1R13L,LARGE1,SGPL1,EP300,NPR2,RARA,SELENOM,ADARB1,PLEC,ERCC2,GRHL2,FOXS1
GO:0044706	multi-multicellular organism process	0.0300782	B4GALT1,VMP1,JUNB,TGFB1,VDR,HSPG2,EPN1,NR2F2,MMP2,COL16A1,PPARD,RARA,CAD,TEAD3,INTS1,ADRA2A,PRDM1,CD38,SLC19A1,PTHLH
GO:0001101	response to acid chemical	0.0300782	COL1A1,IGF1R,SESN2,COL1A2,SH3BP4,EP300,MMP2,COL16A1,CASTOR2,SLC7A5,SIPA1,PLEC,COL4A1,MYD88,NEURL1
REAC:R-HSA-9013148	CDC42 GTPase cycle	0.0300782	SH3PXD2A,FMNL3,PLEKHG2,ARHGAP1,CDC42EP1,ARHGDIA,MYO9B,ARHGAP31,DOCK6,GIT1,WDR81,MAP3K11,SCRIB,ARHGAP4,GMIP,PAK4
GO:0097106	postsynaptic density organization	0.0305116	NLGN2,CDH2,SHANK3,SHANK1,SYNGAP1,LRFN4,MPP2
GO:0072210	metanephric nephron development	0.0305116	KIF26B,PKD1,CD34,SALL1,SOX9,EGR1,HES1
GO:0045165	cell fate commitment	0.0309302	KDM6B,GATAD2B,WNT5B,MBD3,RUNX2,WNT7B,NOTCH3,TENM4,TCF3,TGFB1I1,NR2F2,PML,RARA,TEAD3,FGFR2,NEUROG1,PRDM1,SOX9,SUFU,GLI2,ZFPM1,MYT1L,POU5F1,HES1,APC2
GO:0021510	spinal cord development	0.0309498	PHGDH,PKD1,SCYL1,CLN8,ADARB1,CHRD,SOX12,SUFU,VLDLR,ERCC2,GLI2,NOG
GO:0003401	axis elongation	0.0312262	PTK7,NKD1,TNC,TGFB1,FGFR2,SOX9
GO:0061440	kidney vasculature development	0.0312262	ACTA2,NOTCH3,CD34,EGR1,SERPINB7,HES1
GO:0061437	renal system vasculature development	0.0312262	ACTA2,NOTCH3,CD34,EGR1,SERPINB7,HES1
GO:0003338	metanephros morphogenesis	0.0312262	KIF26B,WNT7B,PKD1,SALL1,SOX9,HES1
GO:0048706	embryonic skeletal system development	0.0313838	XYLT1,PCGF2,COL1A1,RUNX2,NDST1,COL11A1,MMP14,FGFR2,CHST11,SULF2,SCX,GRHL2,HOXB3,NOG
GO:0048332	mesoderm morphogenesis	0.0316754	INHBA,KDM6B,SRF,AHDC1,PRKACA,FGFR2,SNAI1,SCX,ARMC5,NOG
GO:0002287	alpha-beta T cell activation involved in immune response	0.0316754	FOXP1,JUNB,SMAD7,RARA,SHB,HLX,ZFPM1,JAK3,BCL3,GPR183
GO:0002293	alpha-beta T cell differentiation involved in immune response	0.0316754	FOXP1,JUNB,SMAD7,RARA,SHB,HLX,ZFPM1,JAK3,BCL3,GPR183
GO:0061614	miRNA transcription	0.0316754	NCOR2,NOTCH3,SMARCA4,SRF,PPARD,RARA,MRTFA,SOX9,EGR1,POU5F1
GO:0051251	positive regulation of lymphocyte activation	0.0325615	RUNX1,ZMIZ1,SLC7A1,SIRPA,SIRPG,SMARCA4,TCF3,TGFB1,ARID1A,RARA,ACTB,SMARCB1,MMP14,IRS2,RUNX3,SOX12,GLI2,MYD88,SHB,CD38,HLX,NOD2,IL4I1,HES1,GPR183,FCRL3,KMT5C
GO:0071383	cellular response to steroid hormone stimulus	0.0326035	PMEPA1,PCK2,KMT2D,ZFP36L1,ZMIZ1,DDIT4,NCOR2,IGF1R,FOXP1,SMARCA4,TGFB1,ARID1A,ABHD2,EP300,FBXO32,PPARD,ZBTB7A,NR1D1,CASP9,PER1
GO:0008589	regulation of smoothened signaling pathway	0.0328537	MGRN1,RUNX2,ENPP1,NDST1,CREBBP,GLIS2,PRKACA,FGFR2,SUFU,GLI2,TEDC1
GO:0043371	negative regulation of CD4-positive, alpha-beta T cell differentiation	0.0328718	RUNX1,SMAD7,RUNX3,HLX,JAK3
GO:0072080	nephron tubule development	0.0328718	KIF26B,WNT7B,PKD1,TGFB1,DCHS1,SALL1,SOX9,ADAMTS16,LAMA5,NOG,HES1,WNK4
GO:0060713	labyrinthine layer morphogenesis	0.0328718	ZFP36L1,CCN1,WNT7B,FGFR2,GRHL2
GO:0008585	female gonad development	0.0328718	INHBA,SGPL1,NR2F2,EIF2B4,MMP2,NPR2,CASP2,MMP14,LFNG,INSR,BMPR1B,FANCA
GO:0030048	actin filament-based movement	0.0331128	SGCD,SLC9A1,ACTA2,MYH9,DSP,WASF2,ACTN4,FLNA,MYO9B,CACNA1G,CACNA1C,TPM1,EPDR1,KCND3
GO:0032808	lacrimal gland development	0.0332422	FGFR2,SOX9,IGSF3
GO:2000807	regulation of synaptic vesicle clustering	0.0332422	NLGN2,CDH2,BRSK1
GO:0021855	hypothalamus cell migration	0.0332422	NRP2,PLXNA3,PLXNA1
GO:0060710	chorio-allantoic fusion	0.0332422	ZFP36L1,CCN1,WNT7B
GO:0002762	negative regulation of myeloid leukocyte differentiation	0.0337005	INHBA,FSTL3,PIAS3,RARA,MAFB,LRRC17,TRIB1,ZFPM1
GO:0007416	synapse assembly	0.033729	AMIGO2,NLGN2,SDK2,SYNDIG1,LARGE1,SETD5,GPC4,CDH2,SHANK3,SRPX2,DVL1,LZTS1,PLXNB2,ICAM5,AGRN,LRFN4,ST8SIA2,EPHB1,NECTIN1
GO:0043491	phosphatidylinositol 3-kinase/protein kinase B signal transduction	0.0342364	ZFP36L1,UNC5B,FN1,IGF1R,SESN2,NOX4,PIP5K1C,ENG,MEIS3,THBS1,PPARD,HIP1,CIB1,DAB2IP,PIK3CD,IRS2,INSR,SOX9,ROR2,F2,NTRK3,PDGFA,F2RL1,CSF1R,PPP1R16B
GO:0071774	response to fibroblast growth factor	0.0343038	CCN2,CREB3L1,COL1A1,ZFP36L1,RUNX2,TNC,THBS1,NDST1,NPR2,FGFR2,SULF2,NOG,FGFBP3
GO:0032908	regulation of transforming growth factor beta1 production	0.0349091	FURIN,THBS1,TSKU,SERPINB7
GO:1900103	positive regulation of endoplasmic reticulum unfolded protein response	0.0349091	DAB2IP,BBC3,BOK,ERN1
GO:1901203	positive regulation of extracellular matrix assembly	0.0349091	PHLDB1,TGFB1,EMILIN1,SOX9
GO:0016525	negative regulation of angiogenesis	0.0349091	CREB3L1,SERPINE1,FOXJ2,HSPG2,EPN1,THBS1,PML,COL4A2,DAB2IP,EMILIN1,MINAR1,ADGRB2
GO:2000628	regulation of miRNA metabolic process	0.0349091	KHSRP,NCOR2,NOTCH3,SMARCA4,SRF,PPARD,RARA,MRTFA,SOX9,EGR1,POU5F1
GO:0051896	regulation of phosphatidylinositol 3-kinase/protein kinase B signal transduction	0.0349091	UNC5B,FN1,IGF1R,NOX4,PIP5K1C,ENG,MEIS3,THBS1,PPARD,HIP1,CIB1,DAB2IP,IRS2,INSR,SOX9,ROR2,F2,NTRK3,PDGFA,F2RL1,CSF1R,PPP1R16B
REAC:R-HSA-399955	SEMA3A-Plexin repulsion signaling by inhibiting Integrin adhesion	0.0349091	PIP5K1C,TLN1,PLXNA3,PLXNA1
REAC:R-HSA-8956320	Nucleotide biosynthesis	0.0349091	ATIC,CAD,IMPDH1,PFAS
REAC:R-HSA-201722	Formation of the beta-catenin:TCF transactivating complex	0.0349091	KMT2D,BCL9L,SMARCA4,EP300,CREBBP,TRRAP,RUNX3,TLE3,H3C11,H3C2,H2AC14
GO:0006936	muscle contraction	0.0358578	SGCD,SLC9A1,MYLK,ACTA2,APBB2,COMP,PPP1R13L,LARGE1,SPHK1,DSP,SRF,SMAD7,FLNA,MYL9,CACNA1G,PRKACA,CACNA1C,ADRA2A,NEUROG1,MAP2K3,DAPK3,HOMER1,TPM1,SULF2,CD38,KCND3,HTR1D,TNNT3
GO:0021537	telencephalon development	0.0363071	SEMA7A,INHBA,KDM6B,ZMIZ1,SKI,IGF1R,FOXP1,LARGE1,SRF,IGF2BP1,PLXNA3,CDH2,FLNA,SHANK3,NUMBL,ATIC,RARA,POMT2,DAB2IP,TSKU,SALL1,NSUN5,HES1,CSF1R
GO:0048588	developmental cell growth	0.0366287	SEMA7A,KMT2D,AUTS2,FN1,NRP2,FOXP1,ULK1,LIMK1,SRF,SMAD7,PLXNA3,NPR2,SORBS2,PLXNA1,DVL1,SOX9,ARHGAP4,ISLR2,ST8SIA2,TRIM46,SEMA6C
GO:0030183	B cell differentiation	0.0366287	INHBA,ZFP36L1,IL11,SYVN1,TCF3,EP300,POU2F2,MMP14,PIK3CD,LFNG,ZBTB7A,JAK3,IL4I1,BCL3,GPR183,FCRL3
REAC:R-HSA-195721	Signaling by WNT	0.0370557	DACT1,KMT2D,BCL9L,WNT5B,DVL3,WNT7B,FZD8,SMARCA4,EP300,PLCB3,CREBBP,GNB2,PORCN,TRRAP,DVL1,RUNX3,NFATC1,SOX9,LRP5,SCRIB,ROR2,TLE3,AMER1,H3C11,H3C2,RSPO4,H2AC14
GO:0043370	regulation of CD4-positive, alpha-beta T cell differentiation	0.0370557	RUNX1,JUNB,SMAD7,RARA,RUNX3,SHB,HLX,JAK3
GO:1990928	response to amino acid starvation	0.0370557	SESN2,LARP1,DAP,NPRL3,DEPDC5,WDR24,KPTN,TFEB
REAC:R-HSA-194138	Signaling by VEGF	0.0372477	PXN,NRP2,SPHK1,TRIB3,NCF4,WASF2,PRKACA,ACTB,BCAR1,SHB,CDH5,MAPK11
GO:0006939	smooth muscle contraction	0.0372477	MYLK,ACTA2,APBB2,COMP,SPHK1,SRF,ADRA2A,NEUROG1,DAPK3,SULF2,CD38,HTR1D
GO:2000181	negative regulation of blood vessel morphogenesis	0.0372477	CREB3L1,SERPINE1,FOXJ2,HSPG2,EPN1,THBS1,PML,COL4A2,DAB2IP,EMILIN1,MINAR1,ADGRB2
GO:0033273	response to vitamin	0.0374882	COL1A1,MT-CYB,IGF1R,TNC,TGFB1,VDR,RARA,MN1,PIM1,TYMS,ALPL
REAC:R-HSA-446728	Cell junction organization	0.0374882	ACTN1,PXN,LIMS2,SDK2,CDH2,FLNA,ACTB,PLEC,TESK1,CDH5,NECTIN1
GO:0043542	endothelial cell migration	0.0384585	PXN,LOXL2,NRP2,JCAD,FOXP1,MYH9,SRF,NR2F2,THBS1,SRPX2,CIB1,DAB2IP,MAP2K3,PIK3CD,BCAR1,ID1,MAP2K5,CDH5,ZNF580,SH3BP1
GO:0044703	multi-organism reproductive process	0.0384735	VMP1,JUNB,TGFB1,VDR,HSPG2,EPN1,NR2F2,MMP2,COL16A1,PPARD,RARA,CAD,TEAD3,INTS1,ADRA2A,PRDM1,CD38,SLC19A1,PTHLH
GO:0060008	Sertoli cell differentiation	0.038732	SDC1,FLNA,RARA,SOX9,SCX
GO:0035855	megakaryocyte development	0.038732	SRF,WASF2,FLNA,EP300,ZFPM1
GO:0021782	glial cell development	0.039061	PHGDH,TSPAN2,SKI,LRP1,TENM4,TGFB1,EIF2B4,ABCA2,PLEC,NSUN5,ERCC2,ROR2,NR1D1,ANO1
GO:0042471	ear morphogenesis	0.039061	PTK7,COL11A1,DVL1,MAFB,FGFR2,NEUROG1,CTHRC1,SOX9,SCRIB,GLI2,TPRN,CHRNA9,CELSR1,NOG
GO:0048593	camera-type eye morphogenesis	0.039061	COL8A2,SKI,SDK2,LARGE1,TENM3,PRDM1,PHACTR4,SHROOM2,TSKU,SOX9,LRP5,STRA6,EPHB1,NECTIN1
GO:0007160	cell-matrix adhesion	0.0396756	CCN2,SLC9A1,SERPINE1,ACTN1,ZYX,ITGA11,FN1,PKD1,SRF,TLN1,THBS1,COL16A1,CIB1,MMP14,CORO2B,CD34,DAPK3,EMILIN1,SORBS1,AJAP1,EPDR1
GO:0090263	positive regulation of canonical Wnt signaling pathway	0.0396995	DACT1,COL1A1,PTK7,CTDNEP1,CSNK1D,FGFR2,PRDM15,DAPK3,SULF2,ZBED3,AMER1,POU5F1
GO:1901343	negative regulation of vasculature development	0.0396995	CREB3L1,SERPINE1,FOXJ2,HSPG2,EPN1,THBS1,PML,COL4A2,DAB2IP,EMILIN1,MINAR1,ADGRB2
GO:0040036	regulation of fibroblast growth factor receptor signaling pathway	0.0404144	CREB3L1,RUNX2,THBS1,SULF2,NOG,FGFBP3
GO:0060425	lung morphogenesis	0.0405113	WNT7B,SRF,TNC,FGFR2,SOX9,GRHL2,CELSR1,NOG
GO:0010718	positive regulation of epithelial to mesenchymal transition	0.0405113	COL1A1,BCL9L,LOXL2,ZNF703,TGFB1,ENG,TGFB1I1,SNAI1
GO:0050805	negative regulation of synaptic transmission	0.0405113	IQSEC2,SRF,SHANK3,STXBP1,SORCS2,DGKI,GABBR1,CD38
REAC:R-HSA-9013409	RHOJ GTPase cycle	0.0405113	SLC1A5,FMNL3,ARHGAP1,CDC42EP1,GIT1,SCRIB,PAK4,MPP7
GO:0097479	synaptic vesicle localization	0.0405113	NLGN2,SYNDIG1,CDH2,DNM1,BRSK1,DTNBP1,KIF5A,TRIM46
GO:0030166	proteoglycan biosynthetic process	0.0407759	XYLT1,EXTL1,NDST1,CHPF2,CHST11,CHST12,BMPR1B,CHPF,HS3ST4
GO:0035710	CD4-positive, alpha-beta T cell activation	0.0407759	RUNX1,FOXP1,JUNB,SMAD7,RARA,RUNX3,SHB,HLX,ARMC5,ZFPM1,JAK3,BCL3,GPR183
GO:0032006	regulation of TOR signaling	0.0408433	DDIT4,NUAK1,SESN2,SH3BP4,EP300,GNA12,CASTOR2,PRKACA,NPRL3,TELO2,DEPDC5,PIM1,MINAR1,WDR24,KPTN
GO:0043433	negative regulation of DNA-binding transcription factor activity	0.0408433	BHLHE40,PKD1,FLNA,ID3,GLIS2,DAP,DAB2IP,PIM1,TRIB1,ID1,SUFU,MAP2K5,HES1,BCL3,FOXS1
GO:0050806	positive regulation of synaptic transmission	0.0410825	NLGN2,TSHZ3,IQSEC2,LARGE1,VAMP2,GRIN2D,SHANK3,STXBP1,KCTD13,STX1B,ROR2,NALCN,DTNBP1,MPP2,CALB2,HAP1,NOG
GO:0045732	positive regulation of protein catabolic process	0.0416875	DACT1,NKD1,LRP1,TRIB3,FURIN,SMAD7,ABCA2,DVL1,CSNK1D,ADRA2A,DAB2IP,TRIB1,SOX9,FZR1,HSPBP1,AMER1,SH3RF3,ASB5,APC2
GO:0060428	lung epithelium development	0.0419142	WNT7B,PKD1,FGFR2,SOX9,GRHL2,STRA6,ADAMTSL2
GO:0046545	development of primary female sexual characteristics	0.0420835	INHBA,SGPL1,NR2F2,EIF2B4,MMP2,NPR2,CASP2,MMP14,LFNG,INSR,BMPR1B,FANCA
GO:0014013	regulation of gliogenesis	0.0420835	SKI,EGR2,TENM4,TGFB1,CDKN2B,SLC7A5,NR1D1,F2,RNF112,NOG,HES1,ZNF365
GO:0097061	dendritic spine organization	0.042564	IGF1R,SHANK3,SHANK1,CAMK2B,DVL1,HOMER1,INSR,DTNBP1,EPHB1,ZNF365
GO:0046849	bone remodeling	0.0428807	NOX4,SLC4A2,P3H4,CTHRC1,TPP1,LTBP3,LRP5,CD38,NCDN,DCSTAMP,CSF1R
GO:0090175	regulation of establishment of planar polarity	0.0430842	PTK7,DVL3,DVL1,CELSR1
GO:0034616	response to laminar fluid shear stress	0.0430842	TGFB1,SMAD7,MAPK7,MAP2K5
GO:0031333	negative regulation of protein-containing complex assembly	0.0430842	DACT1,CLIP3,HSPA5,SSH1,ULK1,MYADM,EP300,ZNF827,KANK4,STXBP1,FHOD3,SOX9,JMJD6,CDH5,SPTB
GO:0038065	collagen-activated signaling pathway	0.0430842	COL1A1,ITGA11,COL4A2,COL4A1
GO:0055057	neuroblast division	0.0430842	NUMBL,TEAD3,FGFR2,AKNA
GO:0060766	negative regulation of androgen receptor signaling pathway	0.0430842	NCOR2,FOXP1,SMARCA4,ZBTB7A
GO:0051702	biological process involved in interaction with symbiont	0.0430842	BRD4,FN1,FASN,SMARCA4,CCNK,EP300,SMARCB1,CDK9,MYD88,F2,F2RL1,NOD2,CSF1R
GO:0060026	convergent extension	0.0430842	PTK7,WNT5B,NKD1,DVL1
GO:0048839	inner ear development	0.0432543	PTK7,TGFB1,DCHS1,COL11A1,DVL1,MAFB,FGFR2,NEUROG1,CTHRC1,TSKU,SOX9,SCRIB,ANP32B,GLI2,TPRN,CHRNA9,CELSR1,HES1,KCNK3
GO:0072273	metanephric nephron morphogenesis	0.0449471	KIF26B,PKD1,SALL1,SOX9,HES1
REAC:R-HSA-9013508	NOTCH3 Intracellular Domain Regulates Transcription	0.0449471	NOTCH3,EP300,CREBBP,MAMLD1,HES1
GO:0050650	chondroitin sulfate proteoglycan biosynthetic process	0.0449471	XYLT1,CHPF2,CHST11,CHST12,CHPF
GO:0032891	negative regulation of organic acid transport	0.0449471	THBS1,IRS2,GABBR1,SLC43A1,SLC43A2
GO:0098743	cell aggregation	0.0449471	CCN2,PKD1,COL11A1,SOX9,BMPR1B
GO:0010464	regulation of mesenchymal cell proliferation	0.0453063	FGFR2,IRS2,CHRD,SOX9,LRP5,PDGFA
GO:0060074	synapse maturation	0.0453063	SHANK1,CAMK2B,DAB2IP,ADGRL1,SEZ6L2,NEURL1
GO:0071425	hematopoietic stem cell proliferation	0.0453063	RUNX1,ETV6,CD34,PIM1,ERCC2,SHB
GO:0035909	aorta morphogenesis	0.0453063	MYLK,LRP1,SRF,ENG,NPRL3,HES1
GO:0046660	female sex differentiation	0.0453875	INHBA,SGPL1,NR2F2,EIF2B4,MMP2,NPR2,CASP2,MMP14,LFNG,INSR,BMPR1B,STRA6,FANCA
GO:0014032	neural crest cell development	0.0453875	SEMA7A,NRG1,FN1,NRP2,CDH2,PHACTR4,SOX9,LAMA5,HES1,SEMA6C
REAC:R-HSA-4420097	VEGFA-VEGFR2 Pathway	0.0453875	PXN,SPHK1,TRIB3,NCF4,WASF2,PRKACA,ACTB,BCAR1,SHB,CDH5,MAPK11
GO:0001656	metanephros development	0.0453875	KIF26B,WNT7B,PKD1,ID3,CD34,SALL1,SOX9,EGR1,PDGFA,GDF6,HES1
GO:0015825	L-serine transport	0.0460462	SLC1A5,SLC1A4,SLC38A5
REAC:R-HSA-8951936	RUNX3 regulates p14-ARF	0.0460462	RUNX1,EP300,RUNX3
GO:0021553	olfactory nerve development	0.0460462	PLXNA3,PLXNA1,SALL1
REAC:R-HSA-8951671	RUNX3 regulates YAP1-mediated transcription	0.0460462	CCN2,TEAD3,RUNX3
GO:0021546	rhombomere development	0.0460462	EGR2,MAFB,HOXB3
GO:0072033	renal vesicle formation	0.0460462	KIF26B,SALL1,SOX9
GO:1904262	negative regulation of TORC1 signaling	0.0460462	SESN2,CASTOR2,PRKACA,NPRL3,DEPDC5,WDR24,KPTN
GO:0072282	metanephric nephron tubule morphogenesis	0.0460462	PKD1,SOX9,HES1
GO:0021886	hypothalamus gonadotrophin-releasing hormone neuron differentiation	0.0460462	NRP2,PLXNA3,PLXNA1
GO:0021888	hypothalamus gonadotrophin-releasing hormone neuron development	0.0460462	NRP2,PLXNA3,PLXNA1
GO:0032289	central nervous system myelin formation	0.0460462	TENM4,ABCA2,ERCC2
GO:0003433	chondrocyte development involved in endochondral bone morphogenesis	0.0460462	SERPINH1,TSKU,SOX9
REAC:R-HSA-446388	Regulation of cytoskeletal remodeling and cell spreading by IPP complex components	0.0460462	ACTN1,PXN,TESK1
GO:0043376	regulation of CD8-positive, alpha-beta T cell differentiation	0.0460462	RUNX1,SLC4A2,RUNX3
REAC:R-HSA-5173105	O-linked glycosylation	0.0467245	ADAMTS4,LARGE1,ADAMTS10,GALNT10,ADAMTS2,THBS1,POMT2,ADAMTS7,ST6GALNAC4,ADAMTS16,B3GNTL1,ADAMTSL2
GO:0060675	ureteric bud morphogenesis	0.0469755	KIF26B,TGFB1,DCHS1,SALL1,SOX9,ADAMTS16,LAMA5,NOG,HES1
GO:0042303	molting cycle	0.0474306	INHBA,PPP1R13L,FGFR2,TSKU,SNAI1,SOX9,ERCC2,GLI2,FOXQ1,PDGFA,LAMA5,PER1,CELSR1
GO:0042633	hair cycle	0.0474306	INHBA,PPP1R13L,FGFR2,TSKU,SNAI1,SOX9,ERCC2,GLI2,FOXQ1,PDGFA,LAMA5,PER1,CELSR1
GO:0042475	odontogenesis of dentin-containing tooth	0.0479036	SERPINE1,RUNX2,TNC,TGFB1,RELT,ANKRD11,SLC4A2,ASCL5,GLI2,LAMA5,NECTIN1
GO:0062197	cellular response to chemical stress	0.048843	PCGF2,KDM6B,ZFP36L1,MYLK,PYCR1,PXN,SESN2,SIRPA,FOXP1,SPHK1,ATP13A2,MGST1,SELENON,LONP1,MMP2,NFAT5,PML,ABCC1,TPM1,ERN1,PLEC,MAPK7,EFHD1,MPV17L2,ZNF580
GO:0001890	placenta development	0.0490745	ADAM19,ZFP36L1,CCN1,WNT7B,JUNB,PKD1,VDR,NR2F2,PPARD,FGFR2,PRDM1,SNAI1,GRHL2,HES1,TFEB
GO:0007224	smoothened signaling pathway	0.0490745	MGRN1,RUNX2,HSPG2,ENPP1,NDST1,CREBBP,GLIS2,PRKACA,FGFR2,SUFU,GLI2,NOG,HES1,TEDC1,GPC2
