# Supplementary material for: Chromatin accessibility regulates age-dependent nuclear mechanotransduction
Source: Proc Natl Acad Sci U S A. 2026 Mar 26;123(13):e2522217123. doi: 10.1073/pnas.2522217123 (PMC13037945; doi:10.1073/pnas.2522217123)
Supplement: Supplementary file 3 — Dataset S02 (XLSX) [file pnas.2522217123.sd02.xlsx]

## Sheet: Sheet1
Dataset S2 Enriched pathways of upregulated genes in ORT vs. ORC, Figure 3D and Figure s5D
GO.ID	Description	FDR	Genes
REAC:R-HSA-1474244	Extracellular matrix organization	5.31671e-09	SDC1,ADAM12,SERPINE1,ELN,ADAM19,PXDN,COL8A2,COL10A1,SH3PXD2A,COL11A1,ADAMTS4,COL4A1,ASPN,ITGA11,HAPLN1,COL7A1,COL24A1,COL5A1,FBN1,KDR
REAC:R-HSA-9031628	NGF-stimulated transcription	5.77059e-07	ID1,EGR2,SGK1,ID3,TRIB1,JUNB,F3,ID4
REAC:R-HSA-2022090	Assembly of collagen fibrils and other multimeric structures	1.19734e-05	PXDN,COL8A2,COL10A1,COL11A1,COL4A1,COL7A1,COL24A1,COL5A1
REAC:R-HSA-198725	Nuclear Events (kinase and transcription factor activation)	1.34066e-05	ID1,EGR2,SGK1,ID3,TRIB1,JUNB,F3,ID4
REAC:R-HSA-8948216	Collagen chain trimerization	1.91427e-05	COL8A2,COL10A1,COL11A1,COL4A1,COL7A1,COL24A1,COL5A1
GO:0042063	gliogenesis	2.95233e-05	TSPAN2,CDH2,EGR2,CDKN2B,SOX4,SLC7A5,HES1,ANO1,HAPLN1,PHGDH,TENM4,GPR183,ZNF365,SOX9,ID4,CSF1R
GO:0060485	mesenchyme development	4.75686e-05	SEMA7A,NRG1,CDH2,ACTA2,RFLNB,LDLRAD4,NRP2,SOX4,PTK7,HES1,SCX,SOX9,PITX2,EPHA3,RBM24
GO:0032328	alanine transport	4.9693e-05	SLC38A1,SLC1A4,SLC38A5,SLC7A5,SLC3A2
GO:0002573	myeloid leukocyte differentiation	5.34767e-05	TSPAN2,INHBA,FOXP1,SH3PXD2A,CAMK4,FSTL3,TRIB1,JUNB,FBN1,GPR183,F2RL1,CCN4,CSF1R
GO:0030198	extracellular matrix organization	6.04057e-05	B4GALT1,ELN,PXDN,COL8A2,COL10A1,COL11A1,ADAMTS4,COL4A1,POSTN,COL7A1,COL24A1,COL5A1,SCX,SOX9,KLK4
GO:0043062	extracellular structure organization	6.18851e-05	B4GALT1,ELN,PXDN,COL8A2,COL10A1,COL11A1,ADAMTS4,COL4A1,POSTN,COL7A1,COL24A1,COL5A1,SCX,SOX9,KLK4
GO:0045229	external encapsulating structure organization	6.34042e-05	B4GALT1,ELN,PXDN,COL8A2,COL10A1,COL11A1,ADAMTS4,COL4A1,POSTN,COL7A1,COL24A1,COL5A1,SCX,SOX9,KLK4
GO:0030316	osteoclast differentiation	8.95425e-05	FOXP1,SH3PXD2A,CAMK4,FSTL3,JUNB,FBN1,GPR183,CCN4,CSF1R
REAC:R-HSA-216083	Integrin cell surface interactions	0.000109078	COL8A2,COL10A1,COL4A1,ITGA11,COL7A1,COL5A1,FBN1,KDR
GO:0003007	heart morphogenesis	0.000146043	MICAL2,NRG1,ELN,DSP,NRP2,SOX4,COL11A1,TPM1,HES1,COL5A1,PPP1R13L,SOX9,PITX2
REAC:R-HSA-1474290	Collagen formation	0.00015455	PXDN,COL8A2,COL10A1,COL11A1,COL4A1,COL7A1,COL24A1,COL5A1
REAC:R-HSA-8941237	Invadopodia formation	0.000195701	ADAM12,ADAM19,SH3PXD2A
REAC:R-HSA-1650814	Collagen biosynthesis and modifying enzymes	0.000218779	COL8A2,COL10A1,COL11A1,COL4A1,COL7A1,COL24A1,COL5A1
GO:0090596	sensory organ morphogenesis	0.000292727	NKD1,COL8A2,CTHRC1,PTK7,COL11A1,CHRNA9,COL5A1,FBN1,SHROOM2,SOX9,SDK2,PITX2,KDR
GO:0070374	positive regulation of ERK1 and ERK2 cascade	0.000315159	CCN2,SEMA7A,INHBA,NRG1,ACTA2,NOX4,GPR183,FGF1,F2RL1,KDR,CSF1R
GO:0061035	regulation of cartilage development	0.000321574	CCN2,RFLNB,GDF6,SCX,BMPR1B,SOX9,CCN4
GO:0051962	positive regulation of nervous system development	0.000323743	AMIGO2,SEMA7A,SYNDIG1,EGR2,SLC7A5,HES1,HAPLN1,TENM4,SRPX2,ZNF365,LIMK1,ID4,LRRN3
GO:0141091	transforming growth factor beta receptor superfamily signaling pathway	0.000352622	PMEPA1,INHBA,ID1,NREP,CDKN2B,LDLRAD4,FSTL3,HES1,ASPN,GDF6,SCX,FBN1,BMPR1B,KDR
GO:1904557	L-alanine transmembrane transport	0.000393163	SLC1A4,SLC38A5,SLC3A2
REAC:R-HSA-1474228	Degradation of the extracellular matrix	0.00044391	ELN,COL8A2,COL10A1,COL11A1,ADAMTS4,COL4A1,COL7A1,COL5A1,FBN1
GO:0010001	glial cell differentiation	0.000445029	TSPAN2,CDH2,EGR2,SOX4,HES1,ANO1,HAPLN1,PHGDH,TENM4,ZNF365,SOX9,ID4
GO:0071560	cellular response to transforming growth factor beta stimulus	0.000476651	PMEPA1,ID1,ACTA2,LIMS1,NREP,CDKN2B,LDLRAD4,ASPN,POSTN,SCX,FBN1,SOX9
GO:0032330	regulation of chondrocyte differentiation	0.000524704	CCN2,RFLNB,GDF6,BMPR1B,SOX9,CCN4
REAC:R-HSA-352230	Amino acid transport across the plasma membrane	0.000555343	SLC38A1,SLC1A4,SLC38A5,SLC7A5,SLC3A2
GO:0071559	response to transforming growth factor beta	0.000569339	PMEPA1,ID1,ACTA2,LIMS1,NREP,CDKN2B,LDLRAD4,ASPN,POSTN,SCX,FBN1,SOX9
GO:0014032	neural crest cell development	0.000577579	SEMA7A,NRG1,CDH2,NRP2,HES1,SOX9,PITX2
REAC:R-HSA-187037	Signaling by NTRK1 (TRKA)	0.000577857	ID1,EGR2,SGK1,ID3,TRIB1,JUNB,F3,ID4
GO:0035051	cardiocyte differentiation	0.000639426	SGCD,INHBA,NRG1,FOXP1,NOX4,SORBS2,HES1,TENM4,PITX2
GO:0035989	tendon development	0.000654822	COL11A1,COL5A1,SCX
GO:0048738	cardiac muscle tissue development	0.000671811	SGCD,NRG1,FOXP1,DSP,NOX4,SORBS2,COL11A1,TPM1,TENM4,PPP1R13L,SGCG
REAC:R-HSA-9006936	Signaling by TGFB family members	0.000821971	PMEPA1,SERPINE1,INHBA,CDKN2B,FSTL3,JUNB,FBN1,BMPR1B
GO:0048864	stem cell development	0.00083218	SEMA7A,NRG1,CDH2,NRP2,HES1,SOX9,PITX2
GO:0002062	chondrocyte differentiation	0.000907945	CCN2,RFLNB,COL11A1,GDF6,SCX,BMPR1B,SOX9,CCN4
GO:0003206	cardiac chamber morphogenesis	0.00111895	NRG1,DSP,NRP2,SOX4,COL11A1,TPM1,HES1,PPP1R13L
GO:0051146	striated muscle cell differentiation	0.00111895	SDC1,ADAM12,SGCD,NRG1,FOXP1,CDH2,NOX4,SORBS2,CSRP2,TPM1,DOCK2,RBM24
GO:0014706	striated muscle tissue development	0.00115767	SGCD,NRG1,FOXP1,DSP,NOX4,SORBS2,COL11A1,TPM1,TENM4,PPP1R13L,SGCG
GO:0003231	cardiac ventricle development	0.00121021	NRG1,DSP,SOX4,PTK7,COL11A1,TPM1,HES1,PPP1R13L
GO:0001502	cartilage condensation	0.00121592	CCN2,COL11A1,BMPR1B,SOX9
REAC:R-HSA-1442490	Collagen degradation	0.00123217	COL8A2,COL10A1,COL11A1,COL4A1,COL7A1,COL5A1
GO:0014033	neural crest cell differentiation	0.00125167	SEMA7A,NRG1,CDH2,NRP2,HES1,SOX9,PITX2
GO:0048592	eye morphogenesis	0.00131621	NKD1,COL8A2,COL5A1,FBN1,SHROOM2,SOX9,SDK2,PITX2,KDR
GO:0003205	cardiac chamber development	0.00143507	NRG1,DSP,NRP2,SOX4,PTK7,COL11A1,TPM1,HES1,PPP1R13L
REAC:R-HSA-166520	Signaling by NTRKs	0.00143507	ID1,EGR2,SGK1,ID3,TRIB1,JUNB,F3,ID4
GO:0090092	regulation of transmembrane receptor protein serine/threonine kinase signaling pathway	0.00189175	PMEPA1,INHBA,NREP,CDKN2B,LDLRAD4,FSTL3,HES1,ASPN,GDF6,FBN1,KDR
GO:0003208	cardiac ventricle morphogenesis	0.00192696	NRG1,DSP,SOX4,COL11A1,TPM1,PPP1R13L
GO:0060348	bone development	0.00194478	XYLT1,FOXP1,RFLNB,SCX,FBN1,BMPR1B,SOX9,CCN4,PITX2,KDR
GO:0070371	ERK1 and ERK2 cascade	0.00211765	CCN2,SEMA7A,INHBA,NRG1,ACTA2,NOX4,GPR183,FGF1,F2RL1,SOX9,KDR,CSF1R
GO:0098743	cell aggregation	0.00234519	CCN2,COL11A1,BMPR1B,SOX9
GO:0014013	regulation of gliogenesis	0.0024564	EGR2,CDKN2B,SLC7A5,HES1,TENM4,ZNF365,ID4
GO:0006868	glutamine transport	0.00284034	SLC38A1,SLC1A4,SLC38A5
GO:0089718	amino acid import across plasma membrane	0.00335306	SLC38A1,SLC1A4,SLC38A5,SLC7A5,SLC3A2
GO:0015808	L-alanine transport	0.00367791	SLC1A4,SLC38A5,SLC3A2
GO:0070168	negative regulation of biomineral tissue development	0.00389381	RFLNB,ENPP1,ASPN,SOX9
GO:0070372	regulation of ERK1 and ERK2 cascade	0.00392823	CCN2,SEMA7A,INHBA,NRG1,ACTA2,NOX4,GPR183,FGF1,F2RL1,KDR,CSF1R
GO:0061448	connective tissue development	0.00392823	CCN2,ACTA2,RFLNB,COL11A1,GDF6,COL5A1,SCX,BMPR1B,SOX9,ID4,CCN4
GO:0048762	mesenchymal cell differentiation	0.00457182	SEMA7A,NRG1,CDH2,RFLNB,LDLRAD4,NRP2,HES1,SOX9,PITX2,EPHA3
GO:0000101	sulfur amino acid transport	0.00466508	SLC1A4,SLC7A5,SLC3A2
GO:0015801	aromatic amino acid transport	0.00466508	SLC38A5,SLC7A5,SLC3A2
GO:0043010	camera-type eye development	0.00478622	INHBA,COL8A2,COL4A1,HES1,FBN1,PPP1R13L,BMPR1B,SHROOM2,SOX9,SDK2,PITX2,KDR
GO:0071772	response to BMP	0.00536055	FSTL3,HES1,GDF6,SCX,FBN1,BMPR1B,SOX9,KDR
GO:0071773	cellular response to BMP stimulus	0.00536055	FSTL3,HES1,GDF6,SCX,FBN1,BMPR1B,SOX9,KDR
GO:0033002	muscle cell proliferation	0.00536859	NRG1,FOXP1,ELN,TPM1,TRIB1,HBEGF,TENM4,CCN4,CNN1
GO:0003401	axis elongation	0.00536859	NKD1,PTK7,FGF1,SOX9
GO:0015824	proline transport	0.00570353	SLC1A4,SLC7A5,SLC3A2
GO:1901888	regulation of cell junction assembly	0.00588395	AMIGO2,SYNDIG1,LIMS1,GPC4,SRPX2,LRRN3,EPHA3,KDR,LZTS1
GO:0014009	glial cell proliferation	0.00594335	CDKN2B,SOX4,SLC7A5,HES1,CSF1R
REAC:R-HSA-3000171	Non-integrin membrane-ECM interactions	0.00594335	SDC1,COL10A1,COL11A1,COL4A1,COL5A1
GO:0061036	positive regulation of cartilage development	0.00594335	GDF6,SCX,BMPR1B,SOX9
GO:1904837	beta-catenin-TCF complex assembly	0.00611208	DACT1,SOX9
GO:1903812	L-serine import across plasma membrane	0.00611208	SLC1A4,SLC38A5
GO:0070236	negative regulation of activation-induced cell death of T cells	0.00611208	GPAM,TSC22D3
GO:0015821	methionine transport	0.00611208	SLC7A5,SLC3A2
GO:0015828	tyrosine transport	0.00611208	SLC7A5,SLC3A2
GO:0098718	serine import across plasma membrane	0.00611208	SLC1A4,SLC38A5
GO:0035993	deltoid tuberosity development	0.00611208	SCX,PITX2
GO:0003229	ventricular cardiac muscle tissue development	0.00612698	NRG1,DSP,COL11A1,TPM1,PPP1R13L
GO:0015804	neutral amino acid transport	0.00612698	SLC38A1,SLC1A4,SLC38A5,SLC7A5,SLC3A2
GO:0002063	chondrocyte development	0.00632707	RFLNB,COL11A1,BMPR1B,SOX9
GO:0090303	positive regulation of wound healing	0.00812912	SERPINE1,MYLK,HBEGF,F3,CCN4
GO:0042476	odontogenesis	0.00812912	SERPINE1,INHBA,ID3,ASPN,RELT,PITX2,KLK4
GO:0050920	regulation of chemotaxis	0.00823966	SEMA7A,SERPINE1,GPR183,FGF1,CAMK1D,F2RL1,F3,KDR,CSF1R
GO:0072593	reactive oxygen species metabolic process	0.00847434	CCN2,NOX4,DDIT4,PXDN,SH3PXD2A,SESN2,SLC5A3,F2RL1,PMAIP1
GO:0072001	renal system development	0.00890939	SDC1,ACTA2,SOX4,PTK7,ID3,COL4A1,HES1,GDF6,FBN1,FGF1,SOX9
GO:0014910	regulation of smooth muscle cell migration	0.00907089	SERPINE1,TPM1,TRIB1,POSTN,CCN4
GO:0048660	regulation of smooth muscle cell proliferation	0.00928981	FOXP1,ELN,TPM1,TRIB1,HBEGF,CCN4,CNN1
GO:0010721	negative regulation of cell development	0.00942718	SEMA7A,INHBA,RFLNB,CDKN2B,TNFSF4,FSTL3,TRIB1,HES1,FBN1,ID4
GO:0001649	osteoblast differentiation	0.00983145	SEMA7A,CTHRC1,ID3,JUNB,ITGA11,BMPR1B,SOX9,ID4,CCN4
REAC:R-HSA-194306	Neurophilin interactions with VEGF and VEGFR	0.0105788	NRP2,KDR
GO:0048659	smooth muscle cell proliferation	0.0105788	FOXP1,ELN,TPM1,TRIB1,HBEGF,CCN4,CNN1
REAC:R-HSA-2473224	Antagonism of Activin by Follistatin	0.0105788	INHBA,FSTL3
GO:1904273	L-alanine import across plasma membrane	0.0105788	SLC1A4,SLC3A2
GO:0070235	regulation of activation-induced cell death of T cells	0.0105788	GPAM,TSC22D3
GO:0015829	valine transport	0.0105788	SLC7A5,SLC3A2
GO:0015823	phenylalanine transport	0.0105788	SLC7A5,SLC3A2
GO:0015817	histidine transport	0.0105788	SLC7A5,SLC3A2
GO:0035910	ascending aorta morphogenesis	0.0105788	SOX4,HES1
GO:1902024	L-histidine transport	0.0105788	SLC7A5,SLC3A2
GO:0072567	chemokine (C-X-C motif) ligand 2 production	0.0105868	FOXP1,POSTN,F2RL1
GO:0021783	preganglionic parasympathetic fiber development	0.0105868	EGR2,NRP2,HES1
GO:2000341	regulation of chemokine (C-X-C motif) ligand 2 production	0.0105868	FOXP1,POSTN,F2RL1
GO:0035567	non-canonical Wnt signaling pathway	0.0116058	DACT1,NKD1,FZD8,CTHRC1,PTK7
GO:0043433	negative regulation of DNA-binding transcription factor activity	0.0118421	BHLHE40,ID1,ID3,TNFSF4,TRIB1,HES1,MDFI
GO:0060415	muscle tissue morphogenesis	0.0121095	NRG1,DSP,MYLK,COL11A1,TPM1
GO:0048709	oligodendrocyte differentiation	0.0121095	TSPAN2,HES1,TENM4,ZNF365,SOX9,ID4
GO:1902475	L-alpha-amino acid transmembrane transport	0.0121095	SLC38A1,SLC1A4,SLC38A5,SLC7A5,SLC3A2
GO:1901890	positive regulation of cell junction assembly	0.0121095	AMIGO2,SYNDIG1,LIMS1,SRPX2,LRRN3,KDR
GO:0014015	positive regulation of gliogenesis	0.0121095	EGR2,SLC7A5,HES1,TENM4,ZNF365
REAC:R-HSA-3560782	Diseases associated with glycosaminoglycan metabolism	0.0123212	SDC1,B4GALT1,GPC4,OMD
GO:0014909	smooth muscle cell migration	0.0128145	SERPINE1,TPM1,TRIB1,POSTN,CCN4
GO:0010634	positive regulation of epithelial cell migration	0.0129056	FOXP1,NRP2,HBEGF,SRPX2,FGF1,SOX9,KDR
GO:0050769	positive regulation of neurogenesis	0.0129496	SEMA7A,EGR2,SLC7A5,HES1,HAPLN1,TENM4,ZNF365,LIMK1,ID4
GO:0060563	neuroepithelial cell differentiation	0.0131902	SERPINE1,CDH2,SOX4,HES1
GO:0048863	stem cell differentiation	0.0131902	SEMA7A,ZNF281,NRG1,CDH2,NRP2,HES1,SOX9,PITX2,RBM24
GO:0003015	heart process	0.0134744	SGCD,DSP,NOX4,TPM1,HBEGF,PPP1R13L,ATP1B1,SGCG,ADM2
GO:0048486	parasympathetic nervous system development	0.0136593	EGR2,NRP2,HES1
GO:0030502	negative regulation of bone mineralization	0.0136593	RFLNB,ENPP1,SOX9
GO:0030509	BMP signaling pathway	0.0139401	FSTL3,HES1,GDF6,SCX,FBN1,BMPR1B,KDR
REAC:R-HSA-445355	Smooth Muscle Contraction	0.013984	ACTA2,MYLK,CALD1,TPM1
GO:0045445	myoblast differentiation	0.0143386	SDC1,NRG1,SOX4,ID3,SOX9,RBM24
REAC:R-HSA-3000178	ECM proteoglycans	0.0144725	SERPINE1,COL4A1,ASPN,HAPLN1,COL5A1
GO:1903036	positive regulation of response to wounding	0.0144725	SERPINE1,MYLK,HBEGF,F3,CCN4
GO:0007416	synapse assembly	0.0145827	AMIGO2,CDH2,SYNDIG1,GPC4,SRPX2,SDK2,LRRN3,LZTS1
GO:0051963	regulation of synapse assembly	0.0147122	AMIGO2,SYNDIG1,GPC4,SRPX2,LRRN3,LZTS1
GO:0035905	ascending aorta development	0.0148482	SOX4,HES1
GO:0015818	isoleucine transport	0.0148482	SLC7A5,SLC3A2
GO:1901509	regulation of endothelial tube morphogenesis	0.0148482	FOXP1,FGF1
GO:0098713	leucine import across plasma membrane	0.0148482	SLC7A5,SLC3A2
GO:0038135	ERBB2-ERBB4 signaling pathway	0.0148482	NRG1,HBEGF
GO:0061009	common bile duct development	0.0148482	HES1,SOX9
GO:1903801	L-leucine import across plasma membrane	0.0148482	SLC7A5,SLC3A2
GO:1903803	L-glutamine import across plasma membrane	0.0148482	SLC38A1,SLC38A5
REAC:R-HSA-9013695	NOTCH4 Intracellular Domain Regulates Transcription	0.0148509	ACTA2,HES1,MAMLD1
GO:0032332	positive regulation of chondrocyte differentiation	0.0148509	GDF6,BMPR1B,SOX9
GO:0045685	regulation of glial cell differentiation	0.0153997	EGR2,HES1,TENM4,ZNF365,ID4
GO:0048644	muscle organ morphogenesis	0.0162179	NRG1,DSP,MYLK,COL11A1,TPM1
GO:0045687	positive regulation of glial cell differentiation	0.0164493	EGR2,HES1,TENM4,ZNF365
GO:0021879	forebrain neuron differentiation	0.0164493	INHBA,NRP2,HES1,CSF1R
GO:0007229	integrin-mediated signaling pathway	0.0164493	CCN2,SEMA7A,ADAM12,LIMS1,ITGBL1,ITGA11
GO:0048483	autonomic nervous system development	0.0164493	EGR2,NRP2,SOX4,HES1
GO:0048713	regulation of oligodendrocyte differentiation	0.0173203	HES1,TENM4,ZNF365,ID4
GO:0031018	endocrine pancreas development	0.0173203	CDH2,SOX4,HES1,SOX9
GO:0055010	ventricular cardiac muscle tissue morphogenesis	0.0173203	NRG1,DSP,COL11A1,TPM1
GO:0051216	cartilage development	0.0187404	CCN2,RFLNB,COL11A1,GDF6,SCX,BMPR1B,SOX9,CCN4
GO:0045766	positive regulation of angiogenesis	0.0187404	ADAM12,SERPINE1,FGF1,F3,SPHK1,ADM2,KDR
GO:0001822	kidney development	0.0187404	SDC1,ACTA2,SOX4,PTK7,ID3,HES1,GDF6,FBN1,FGF1,SOX9
GO:0090287	regulation of cellular response to growth factor stimulus	0.0187404	PMEPA1,NREP,CDKN2B,LDLRAD4,FSTL3,HES1,ASPN,FBN1,FGF1,KDR
GO:1904018	positive regulation of vasculature development	0.0198373	ADAM12,SERPINE1,FGF1,F3,SPHK1,ADM2,KDR
GO:0006564	L-serine biosynthetic process	0.0200071	PSAT1,PHGDH
GO:0015827	tryptophan transport	0.0200071	SLC7A5,SLC3A2
GO:0014912	negative regulation of smooth muscle cell migration	0.0204159	SERPINE1,TPM1,TRIB1
GO:0060008	Sertoli cell differentiation	0.0204159	SDC1,SCX,SOX9
GO:0035987	endodermal cell differentiation	0.0208216	INHBA,COL11A1,COL7A1,COL5A1
GO:0060071	Wnt signaling pathway, planar cell polarity pathway	0.0208216	DACT1,NKD1,CTHRC1,PTK7
GO:0030178	negative regulation of Wnt signaling pathway	0.0213906	DACT1,CDH2,NKD1,CTHRC1,HIC1,SOX9,MDFI
GO:0042149	cellular response to glucose starvation	0.0219782	NUAK1,SLC7A5,SESN2,PMAIP1
GO:0002761	regulation of myeloid leukocyte differentiation	0.0219782	INHBA,FOXP1,CAMK4,FSTL3,TRIB1,FBN1
GO:0030111	regulation of Wnt signaling pathway	0.0219782	DACT1,CDH2,NKD1,CTHRC1,SOX4,PTK7,HIC1,SOX9,MDFI,CCN4
GO:0090102	cochlea development	0.0219782	CTHRC1,PTK7,HES1,SOX9
GO:0014812	muscle cell migration	0.0222825	SERPINE1,TPM1,TRIB1,POSTN,CCN4
GO:0150104	transport across blood-brain barrier	0.0231867	SLC38A1,SLC1A4,SLC38A5,SLC7A5,SLC5A3
GO:0010232	vascular transport	0.0231867	SLC38A1,SLC1A4,SLC38A5,SLC7A5,SLC5A3
GO:0045599	negative regulation of fat cell differentiation	0.0232127	ENPP1,TRIB3,ID4,CCN4
REAC:R-HSA-210991	Basigin interactions	0.0242621	SLC7A5,SLC3A2,ATP1B1
GO:0090103	cochlea morphogenesis	0.0242621	CTHRC1,PTK7,SOX9
GO:0032331	negative regulation of chondrocyte differentiation	0.0242621	RFLNB,SOX9,CCN4
GO:0002762	negative regulation of myeloid leukocyte differentiation	0.0242621	INHBA,FSTL3,TRIB1,FBN1
GO:0061041	regulation of wound healing	0.0244084	SERPINE1,MYLK,HBEGF,F2RL1,F3,CCN4
GO:2000543	positive regulation of gastrulation	0.0252564	TENM4,SCX
GO:0061470	T follicular helper cell differentiation	0.0252564	FOXP1,GPR183
GO:0048050	post-embryonic eye morphogenesis	0.0252564	FBN1,KDR
REAC:R-HSA-170834	Signaling by TGF-beta Receptor Complex	0.0254775	PMEPA1,SERPINE1,CDKN2B,JUNB,FBN1
GO:0015807	L-amino acid transport	0.0254775	SLC38A1,SLC1A4,SLC38A5,SLC7A5,SLC3A2
GO:0021782	glial cell development	0.0256595	TSPAN2,SOX4,ANO1,PHGDH,TENM4,ID4
GO:0048593	camera-type eye morphogenesis	0.0256595	COL8A2,SHROOM2,SOX9,SDK2,PITX2,KDR
GO:0060562	epithelial tube morphogenesis	0.0259043	MICAL2,FOXP1,CTHRC1,PTK7,COL4A1,HES1,FGF1,SOX9,KDR,CSF1R
GO:0050927	positive regulation of positive chemotaxis	0.0260067	F2RL1,F3,KDR
GO:0045662	negative regulation of myoblast differentiation	0.0260067	SOX4,ID3,SOX9
REAC:R-HSA-1971475	A tetrasaccharide linker sequence is required for GAG synthesis	0.0260067	XYLT1,SDC1,GPC4
GO:0051897	positive regulation of phosphatidylinositol 3-kinase/protein kinase B signal transduction	0.0260067	NOX4,UNC5B,HBEGF,F2RL1,SOX9,KDR,CSF1R
GO:0072331	signal transduction by p53 class mediator	0.0273266	NUAK1,DDIT4,SGK1,SOX4,HIC1,SESN2,PMAIP1
GO:0060395	SMAD protein signal transduction	0.0273266	PMEPA1,INHBA,LDLRAD4,ABTB3,GDF6
GO:0006936	muscle contraction	0.0276214	SGCD,ACTA2,DSP,MYLK,CALD1,TPM1,PPP1R13L,ATP1B1,SPHK1,CNN1
GO:0021872	forebrain generation of neurons	0.0280674	INHBA,NRP2,HES1,CSF1R
GO:0050926	regulation of positive chemotaxis	0.0286675	F2RL1,F3,KDR
GO:0045765	regulation of angiogenesis	0.0287924	ADAM12,SERPINE1,WARS1,FGF1,MINAR1,F3,SPHK1,ADM2,KDR
GO:0048705	skeletal system morphogenesis	0.0287924	CCN2,RFLNB,COL11A1,CSRNP1,SCX,BMPR1B,SOX9,MDFI
GO:0006814	sodium ion transport	0.0287924	SLC38A1,SGK1,SLC38A5,NALCN,SLC3A2,SHROOM2,SLC5A3,ATP1B1
GO:0001656	metanephros development	0.0293994	ID3,HES1,GDF6,FBN1,SOX9
GO:0060047	heart contraction	0.0293994	SGCD,DSP,TPM1,HBEGF,PPP1R13L,ATP1B1,SGCG,ADM2
GO:0060390	regulation of SMAD protein signal transduction	0.0294172	PMEPA1,INHBA,LDLRAD4,GDF6
GO:0032602	chemokine production	0.030474	FOXP1,TNFSF4,POSTN,F2RL1,CSF1R
GO:0032642	regulation of chemokine production	0.030474	FOXP1,TNFSF4,POSTN,F2RL1,CSF1R
GO:0045444	fat cell differentiation	0.0305473	EGR2,IL11,ENPP1,HES1,TRIB3,GDF6,ID4,CCN4
GO:0072282	metanephric nephron tubule morphogenesis	0.0307027	HES1,SOX9
REAC:R-HSA-3656244	Defective B4GALT1 causes B4GALT1-CDG (CDG-2d)	0.0307027	B4GALT1,OMD
GO:0015825	L-serine transport	0.0307027	SLC1A4,SLC38A5
GO:1900745	positive regulation of p38MAPK cascade	0.0307027	GADD45B,GDF6,SPHK1
GO:0009448	gamma-aminobutyric acid metabolic process	0.0307027	SLC38A1,PHGDH
GO:1901342	regulation of vasculature development	0.0310973	ADAM12,SERPINE1,WARS1,FGF1,MINAR1,F3,SPHK1,ADM2,KDR
GO:0001706	endoderm formation	0.0321417	INHBA,COL11A1,COL7A1,COL5A1
GO:0017015	regulation of transforming growth factor beta receptor signaling pathway	0.0327963	PMEPA1,NREP,CDKN2B,LDLRAD4,ASPN,FBN1
GO:0035988	chondrocyte proliferation	0.0332196	CCN2,BMPR1B,SOX9
GO:0055001	muscle cell development	0.0333588	SDC1,SGCD,FOXP1,SORBS2,CSRP2,TPM1,HES1
GO:0050807	regulation of synapse organization	0.0333588	AMIGO2,CDH2,SYNDIG1,NRP2,GPC4,SRPX2,LRRN3,LZTS1
GO:0055008	cardiac muscle tissue morphogenesis	0.0335938	NRG1,DSP,COL11A1,TPM1
GO:0090497	mesenchymal cell migration	0.0335938	SEMA7A,CDH2,NRP2,PITX2
GO:0003179	heart valve morphogenesis	0.0355043	ELN,SOX4,SCX,SOX9
GO:0035904	aorta development	0.0355043	EGR2,MYLK,SOX4,HES1
GO:1903844	regulation of cellular response to transforming growth factor beta stimulus	0.0355259	PMEPA1,NREP,CDKN2B,LDLRAD4,ASPN,FBN1
GO:0050921	positive regulation of chemotaxis	0.0355259	SERPINE1,CAMK1D,F2RL1,F3,KDR,CSF1R
REAC:R-HSA-8874081	MET activates PTK2 signaling	0.0357671	COL11A1,COL24A1,COL5A1
GO:0060055	angiogenesis involved in wound healing	0.0357671	SERPINE1,B4GALT1,KDR
REAC:R-HSA-1250342	PI3K events in ERBB4 signaling	0.0366583	NRG1,HBEGF
GO:0006924	activation-induced cell death of T cells	0.0366583	GPAM,TSC22D3
GO:0003333	amino acid transmembrane transport	0.0366583	SLC38A1,SLC1A4,SLC38A5,SLC7A5,SLC3A2
GO:0021612	facial nerve structural organization	0.0366583	EGR2,NRP2
REAC:R-HSA-977347	Serine biosynthesis	0.0366583	PSAT1,PHGDH
GO:0051965	positive regulation of synapse assembly	0.0366583	AMIGO2,SYNDIG1,SRPX2,LRRN3
GO:0051901	positive regulation of mitochondrial depolarization	0.0366583	KDR,MLLT11
GO:0072348	sulfur compound transport	0.0366583	SLC1A4,SLC7A5,SLC3A2,SLC19A2
GO:0070167	regulation of biomineral tissue development	0.0366583	RFLNB,ENPP1,ASPN,BMPR1B,SOX9
GO:0090100	positive regulation of transmembrane receptor protein serine/threonine kinase signaling pathway	0.0366583	INHBA,CDKN2B,HES1,GDF6,KDR
GO:0001889	liver development	0.0367884	PCK2,CDKN2B,SLC7A5,HES1,FGF1,SOX9
GO:0060560	developmental growth involved in morphogenesis	0.0368255	SEMA7A,NKD1,NRP2,PTK7,POSTN,FGF1,LIMK1,SOX9
GO:0007411	axon guidance	0.0372996	SEMA7A,EGR2,NRP2,PTK7,UNC5B,BMPR1B,EPHA3,CSF1R
GO:0097485	neuron projection guidance	0.0372996	SEMA7A,EGR2,NRP2,PTK7,UNC5B,BMPR1B,EPHA3,CSF1R
GO:0060070	canonical Wnt signaling pathway	0.0372996	DACT1,SDC1,CDH2,NKD1,FZD8,CTHRC1,SOX4,PTK7,SOX9
GO:0048562	embryonic organ morphogenesis	0.0372996	MICAL2,CTHRC1,PTK7,COL11A1,CHRNA9,HES1,FBN1,SOX9,MDFI
GO:0050803	regulation of synapse structure or activity	0.0372996	AMIGO2,CDH2,SYNDIG1,NRP2,GPC4,SRPX2,LRRN3,LZTS1
GO:0061037	negative regulation of cartilage development	0.0375179	RFLNB,SOX9,CCN4
GO:0030225	macrophage differentiation	0.0376368	TSPAN2,INHBA,TRIB1,CSF1R
GO:0061008	hepaticobiliary system development	0.0397282	PCK2,CDKN2B,SLC7A5,HES1,FGF1,SOX9
REAC:R-HSA-425393	Transport of inorganic cations/anions and amino acids/oligopeptides	0.0415074	SLC38A1,SLC1A4,SLC38A5,SLC7A5,SLC3A2
GO:0010595	positive regulation of endothelial cell migration	0.0415074	FOXP1,NRP2,SRPX2,FGF1,KDR
GO:0009101	glycoprotein biosynthetic process	0.0415074	XYLT1,EXTL1,B4GALT1,TET3,GALNT10,ST6GAL2,HBEGF,GXYLT2,BMPR1B
GO:0030199	collagen fibril organization	0.0415074	PXDN,COL11A1,COL5A1,SCX
GO:0098739	import across plasma membrane	0.0416334	SLC38A1,SLC1A4,SLC38A5,SLC7A5,SLC3A2,SLC5A3,ATP1B1
GO:0090130	tissue migration	0.0426416	ID1,FOXP1,ACTA2,NRP2,HBEGF,SRPX2,FGF1,SOX9,KDR
GO:0070059	intrinsic apoptotic signaling pathway in response to endoplasmic reticulum stress	0.0426579	CHAC1,HYOU1,TRIB3,PMAIP1
GO:0015820	leucine transport	0.0426579	SLC7A5,SLC3A2
GO:0038130	ERBB4 signaling pathway	0.0426579	NRG1,HBEGF
GO:0018108	peptidyl-tyrosine phosphorylation	0.043754	NRG1,NOX4,IL11,HES1,HBEGF,EPHA3,KDR,CSF1R
GO:0018212	peptidyl-tyrosine modification	0.0456153	NRG1,NOX4,IL11,HES1,HBEGF,EPHA3,KDR,CSF1R
GO:2001236	regulation of extrinsic apoptotic signaling pathway	0.0457608	SERPINE1,INHBA,NRG1,UNC5B,BMPR1B,PMAIP1
GO:0007179	transforming growth factor beta receptor signaling pathway	0.0458363	PMEPA1,ID1,NREP,CDKN2B,LDLRAD4,ASPN,FBN1
GO:0035909	aorta morphogenesis	0.0460341	MYLK,SOX4,HES1
GO:1901796	regulation of signal transduction by p53 class mediator	0.0463812	NUAK1,SGK1,SOX4,HIC1,PMAIP1
GO:0006790	sulfur compound metabolic process	0.0476756	XYLT1,MICAL2,EXTL1,NOX4,GPAM,CHAC1,ENPP1,SLC19A2,PHGDH
GO:1902106	negative regulation of leukocyte differentiation	0.0480012	INHBA,TNFSF4,FSTL3,TRIB1,FBN1
GO:0042472	inner ear morphogenesis	0.0496133	CTHRC1,PTK7,COL11A1,CHRNA9,SOX9
REAC:R-HSA-8847993	ERBB2 Activates PTK6 Signaling	0.0496133	NRG1,HBEGF
GO:0021610	facial nerve morphogenesis	0.0496133	EGR2,NRP2
GO:1904181	positive regulation of membrane depolarization	0.0496133	KDR,MLLT11
REAC:R-HSA-1250347	SHC1 events in ERBB4 signaling	0.0496133	NRG1,HBEGF
GO:1901655	cellular response to ketone	0.0496133	DDIT4,PCK2,SGK1,TNFSF4,POSTN
GO:0032329	serine transport	0.0496133	SLC1A4,SLC38A5
GO:1902105	regulation of leukocyte differentiation	0.0496133	INHBA,FOXP1,SOX4,CAMK4,TNFSF4,FSTL3,TRIB1,JUNB,FBN1
GO:0021561	facial nerve development	0.0496133	EGR2,NRP2
GO:0072173	metanephric tubule morphogenesis	0.0496133	HES1,SOX9
