# Supplementary material for: Chromatin accessibility regulates age-dependent nuclear mechanotransduction
Source: Proc Natl Acad Sci U S A. 2026 Mar 26;123(13):e2522217123. doi: 10.1073/pnas.2522217123 (PMC13037945; doi:10.1073/pnas.2522217123)
Supplement: Supplementary file 4 — Dataset S03 (XLSX) [file pnas.2522217123.sd03.xlsx]

## Sheet: Sheet1
Dataset S3 Enriched pathways of downregulated genes in YRT vs. YRC, related to Figure S5E
GO.ID	Description	FDR	Genes
GO:0046390	ribose phosphate biosynthetic process	0.00131508	LIPA,AK5,AK3,HSD17B12,ACAT1,SDHD,NDUFA5,ATP5MC3,PYGL,ATP5MJ,MT-ND3,COX11,RFK,TMSB4X,PPCS,PPAT,NDUFA12,CTPS2,NDUFB5,UPRT,NDUFB3,ATP5MG,ELOVL4,PDK3,DCK,PRKAG2,ALDOA
GO:0009260	ribonucleotide biosynthetic process	0.00175573	LIPA,AK5,AK3,HSD17B12,ACAT1,SDHD,NDUFA5,ATP5MC3,ATP5MJ,MT-ND3,COX11,RFK,TMSB4X,PPCS,PPAT,NDUFA12,CTPS2,NDUFB5,UPRT,NDUFB3,ATP5MG,ELOVL4,PDK3,DCK,PRKAG2,ALDOA
GO:0006643	membrane lipid metabolic process	0.00210294	ENPP2,HEXB,PLPP3,PIGK,SERINC1,CYP1B1,KIT,PLPP1,SPTLC1,ITGB8,PRKAA1,ASAH1,SGMS1,ACER3,B3GALNT1,SGPP1,UGCG,PIGP,ELOVL4,GLA,ARV1,PIGF,SPTLC3,FUCA1
GO:0006670	sphingosine metabolic process	0.00210294	PLPP3,PLPP1,SPTLC1,ASAH1,ACER3,SGPP1,SPTLC3
GO:0009165	nucleotide biosynthetic process	0.00233896	RRM2B,LIPA,AK5,AK3,NAMPT,HSD17B12,ACAT1,SDHD,NDUFA5,ATP5MC3,ATP5MJ,MT-ND3,COX11,RFK,NMRK1,TMSB4X,PPCS,PPAT,NDUFA12,CTPS2,NDUFB5,UPRT,NDUFB3,ATP5MG,ELOVL4,PDK3,DCK,MTHFD2L,PRKAG2,ALDOA
GO:1901293	nucleoside phosphate biosynthetic process	0.00257251	RRM2B,LIPA,AK5,AK3,NAMPT,HSD17B12,ACAT1,SDHD,NDUFA5,ATP5MC3,ATP5MJ,MT-ND3,COX11,RFK,NMRK1,TMSB4X,PPCS,PPAT,NDUFA12,CTPS2,NDUFB5,UPRT,NDUFB3,ATP5MG,ELOVL4,PDK3,DCK,MTHFD2L,PRKAG2,ALDOA
GO:0016485	protein processing	0.00308754	ASPH,LRRK2,METAP2,PRNP,BAG2,CTSL,PERP,ADAM9,PPP2R5C,YIPF5,CPD,CLN5,S100A10,RNF139,PMPCB,GAS1,MASP1,SEC11A,APH1B,OMA1,CASP6,VSIR,CARD16,CCBE1,MME,IMMP1L
GO:0046519	sphingoid metabolic process	0.00345554	PLPP3,PLPP1,SPTLC1,ASAH1,ACER3,SGPP1,SPTLC3
GO:0045862	positive regulation of proteolysis	0.00357389	ARL6IP5,ASPH,LRRK2,BAG2,PERP,ADAM9,RPS27L,TMTC3,JAK2,SOCS5,TANK,S100A10,BBS7,RNF139,RBX1,AGTPBP1,PSMD10,FBXW7,RNF19A,IFT57,TMX1,MAP3K5,APH1B,PDCD5,FBXO22,VSIR,CCBE1,MBP,ACVR1C,XDH,PYCARD
GO:0034311	diol metabolic process	0.00362518	PLPP3,PLPP1,PRKG2,SPTLC1,ASAH1,ACER3,SGPP1,SPTLC3
GO:0060628	regulation of ER to Golgi vesicle-mediated transport	0.00370298	LRRK2,YIPF5,RNF139,SCFD1,GAS1
GO:0090049	regulation of cell migration involved in sprouting angiogenesis	0.003992	TGFBR3,ANXA1,HDAC9,KLF4,SPRED1,PLK2,FBXW7,PDCD10,MEOX2
REAC:R-HSA-5620922	BBSome-mediated cargo-targeting to cilium	0.00423048	CCT8,BBS12,BBS10,BBS7,BBS4,BBIP1,ARL6
GO:0072522	purine-containing compound biosynthetic process	0.00452882	LIPA,AK5,AK3,NAMPT,HSD17B12,ACAT1,SDHD,NDUFA5,ATP5MC3,ATP5MJ,MT-ND3,COX11,NMRK1,TMSB4X,PRTFDC1,PPCS,PPAT,NDUFA12,NDUFB5,NDUFB3,ATP5MG,ELOVL4,PDK3,DCK,MTHFD2L,PRKAG2,ALDOA
GO:0008654	phospholipid biosynthetic process	0.0051286	HEXB,PIGK,SERINC1,SLC44A1,IDH1,CEPT1,INPP4B,PIK3R1,SPTLC1,SCP2,SOCS5,FIG4,PLA2G4A,SOCS2,IDI1,SGMS1,MTMR6,HTR2A,GGPS1,FABP3,PIGP,PLD1,MTM1,TMEM38B,PIGF,RAB38
GO:0006164	purine nucleotide biosynthetic process	0.00583805	LIPA,AK5,AK3,NAMPT,HSD17B12,ACAT1,SDHD,NDUFA5,ATP5MC3,ATP5MJ,MT-ND3,COX11,NMRK1,TMSB4X,PPCS,PPAT,NDUFA12,NDUFB5,NDUFB3,ATP5MG,ELOVL4,PDK3,DCK,MTHFD2L,PRKAG2,ALDOA
GO:0019751	polyol metabolic process	0.00617137	PLPP3,PLPP1,PRKG2,INPP4B,SPTLC1,SCP2,IPMK,GPD2,PLA2G4A,ASAH1,ACER3,NUDT11,SGPP1,MINPP1,SPTLC3
GO:0042254	ribosome biogenesis	0.00679879	RPL5,GLUL,DNTTIP2,RPS12,WDR43,RPS27L,SBDS,EIF1AX,NSA2,RPS27,RPS25,MTREX,RPL7,FASTKD2,RPS3A,EIF2A,TENT4B,KRR1,RBIS,USP16,NPM1,METTL18,METTL15,MPHOSPH6,YBEY,ZNF658,METTL5,C1D,LYAR,LSM6
GO:0042594	response to starvation	0.00679879	CAV1,GLUL,LRRK2,LAMP2,CTSK,BMT2,USP33,PRKAA1,ACAT1,EIF2A,SESN3,PLIN2,ATF2,IMPACT,SESN1,MIOS,PEX2,MAP3K5,RRAGB,FBXO22,INHBB,AKR1C3,WNT2B
GO:0006665	sphingolipid metabolic process	0.00693704	ENPP2,HEXB,PLPP3,SERINC1,KIT,PLPP1,SPTLC1,ITGB8,PRKAA1,ASAH1,SGMS1,ACER3,B3GALNT1,SGPP1,UGCG,ELOVL4,GLA,ARV1,SPTLC3
GO:0009267	cellular response to starvation	0.00754006	CAV1,GLUL,LRRK2,LAMP2,CTSK,BMT2,USP33,PRKAA1,SESN3,PLIN2,ATF2,IMPACT,SESN1,MIOS,MAP3K5,RRAGB,FBXO22,INHBB,AKR1C3,WNT2B
GO:1990928	response to amino acid starvation	0.00767806	BMT2,EIF2A,SESN3,ATF2,IMPACT,SESN1,MIOS,PEX2,MAP3K5,RRAGB
GO:0070301	cellular response to hydrogen peroxide	0.00913711	CAT,CYP1B1,ANXA1,ZNF277,KLF4,PRKAA1,TXN,PLEKHA1,NQO1,MAP3K5,PDGFD
GO:0045727	positive regulation of translation	0.00969048	RPL5,SH3BGRL,EIF3E,CYP1B1,RPS27L,CNBP,FASTKD2,METTL14,SSB,IMPACT,NCK1,USP16,NPM1,EIF5A2,METTL5,PLD1,COA3
GO:0009142	nucleoside triphosphate biosynthetic process	0.00971617	LIPA,AK3,SDHD,NDUFA5,ATP5MC3,ATP5MJ,MT-ND3,COX11,TMSB4X,NDUFA12,CTPS2,NDUFB5,NDUFB3,ATP5MG,PRKAG2,ALDOA
GO:0006754	ATP biosynthetic process	0.00996443	LIPA,SDHD,NDUFA5,ATP5MC3,ATP5MJ,MT-ND3,COX11,TMSB4X,NDUFA12,NDUFB5,NDUFB3,ATP5MG,PRKAG2,ALDOA
GO:1990253	cellular response to leucine starvation	0.0107962	SESN3,ATF2,IMPACT,SESN1,RRAGB
GO:0016137	glycoside metabolic process	0.011076	FUCA2,AKR1C1,GLA,CBR4,AKR1C3,FUCA1
GO:0034599	cellular response to oxidative stress	0.0113127	ARL6IP5,CAT,WNT16,LRRK2,PDGFRA,CYP1B1,OXR1,ANXA1,ZNF277,KLF4,PRKAA1,PLA2R1,RWDD1,VRK2,ATF2,TXN,PLEKHA1,NQO1,PEX2,EDNRA,PDCD10,MAP3K5,ERMP1,PDGFD
GO:0062197	cellular response to chemical stress	0.0116051	ARL6IP5,CAT,CAV1,WNT16,LRRK2,PDGFRA,CYP1B1,OXR1,ANXA1,ZNF277,KLF4,PRKAA1,PLA2R1,RWDD1,RBX1,VRK2,ATF2,TXN,PLEKHA1,NQO1,PEX2,EDNRA,PDCD10,MAP3K5,ERMP1,PDGFD,BDKRB2,PYCARD
GO:0045116	protein neddylation	0.0125842	RPL5,COPS8,RBX1,NAE1,COPS4,DCUN1D1,UBA3
GO:0009152	purine ribonucleotide biosynthetic process	0.0127895	LIPA,AK5,AK3,HSD17B12,ACAT1,SDHD,NDUFA5,ATP5MC3,ATP5MJ,MT-ND3,COX11,TMSB4X,PPCS,PPAT,NDUFA12,NDUFB5,NDUFB3,ATP5MG,ELOVL4,PDK3,PRKAG2,ALDOA
GO:0009201	ribonucleoside triphosphate biosynthetic process	0.0130307	LIPA,SDHD,NDUFA5,ATP5MC3,ATP5MJ,MT-ND3,COX11,TMSB4X,NDUFA12,CTPS2,NDUFB5,NDUFB3,ATP5MG,PRKAG2,ALDOA
GO:0031647	regulation of protein stability	0.0131898	RPL5,ASPH,PLPP3,SAV1,LRRK2,CCT8,PRNP,BAG2,USP25,STK3,LAMP2,PIK3R1,USP33,FBXL3,RNF139,FBXW7,TAF9B,PEX2,PFN2,PDCD10,TRIM37,NAPG,NPM1,CDKN2AIP,ANK2,PFDN6,INSC,CHEK2,PYCARD
GO:0051438	regulation of ubiquitin-protein transferase activity	0.0165219	RPL5,ARRDC3,BAG2,CDC14B,FEM1B,FBXW7,BMI1,ARRDC4
GO:0046839	phospholipid dephosphorylation	0.0165219	PLPP3,PLPP1,INPP4B,FIG4,MTMR6,PIP4P2,SGPP1,MTM1
GO:0030258	lipid modification	0.0167624	ADH5,PLPP3,HSD17B4,PLPP1,INPP4B,PHYH,SCP2,TWIST1,PRKAA1,ACAT1,FIG4,MTMR6,ACAT2,PIP4P2,PEX2,FABP3,SGPP1,MTM1,HACL1,PRKAG2
GO:0050680	negative regulation of epithelial cell proliferation	0.0167624	TGFBR3,CAV1,SAV1,STK3,CAV2,B2M,FBXW7,IFT57,IFT74,PEX2,PDCD10,IFT80,RGCC,GDF5,IRF6,XDH
GO:0097193	intrinsic apoptotic signaling pathway	0.0170486	ARL6IP5,CAV1,RRM2B,LRRK2,PERP,CYP1B1,RPS27L,PIK3R1,PPP2R5C,TPT1,JAK2,SGMS1,CUL5,ATF2,FBXW7,NCK1,TAF9B,SELENOK,PDCD10,MAP3K5,GSKIP,SGPP1,ARMC10,CASP6,BDKRB2,POLB,CHEK2,PYCARD
REAC:R-HSA-9754678	SARS-CoV-2 modulates host translation machinery	0.0175628	RPS12,RPS27L,RPS27,RPS25,SNRPF,RPS3A,SNRPD1,SNRPG,GEMIN6
GO:0006720	isoprenoid metabolic process	0.0175628	ALDH3A2,ADH5,CRABP2,CYP1B1,LIPA,PHYH,RDH11,IDI1,DHRS7,AKR1C1,GGPS1,NPC2,ALDH1A3,PDSS2,CRPPA,AKR1C3
GO:0048193	Golgi vesicle transport	0.0182518	SNX2,RAB13,PLPP3,LRRK2,LYPLA1,YIPF5,TRAPPC8,AP3S1,SCAMP1,TMED5,RNF139,SCFD1,GAS1,RP2,RAB8B,TMED7,ERGIC2,SNX3,CNIH4,BLZF1,NAPG,VPS13A,IER3IP1,TRAPPC6B,RAB7B,CEP19,TRAPPC13
GO:1901655	cellular response to ketone	0.0182518	PTGFR,NR3C1,CYP1B1,GNAI1,JAK2,KLF4,PRKAA1,RWDD1,EIF4E,TRERF1,PTGER2,FDX1,AKR1C3,EFNA5
REAC:R-HSA-428157	Sphingolipid metabolism	0.0185412	HEXB,PLPP3,PLPP1,SPTLC1,ASAH1,SGMS1,ACER3,B3GALNT1,SGPP1,UGCG,GLA,SPTLC3
GO:0072331	signal transduction by p53 class mediator	0.0196653	RPL5,RRM2B,PERP,RPL37,RPS27L,PPP2R5C,TWIST1,SPRED1,PLA2R1,PLK2,PSMD10,TAF9B,NPM1,ARMC10,CASP6,BDKRB2,MLF1,CHEK2,PYCARD
GO:0060385	axonogenesis involved in innervation	0.0200623	ITGA4,SEMA3A,NPTX1,EDNRA
GO:0000302	response to reactive oxygen species	0.0209487	CAT,LRRK2,PDGFRA,CYP1B1,ADAM9,ANXA1,ZNF277,KLF4,PRKAA1,SESN3,SESN1,TXN,RLIG1,PLEKHA1,NQO1,PEX2,PDCD10,MAP3K5,PDGFD,NUDT15
GO:0009206	purine ribonucleoside triphosphate biosynthetic process	0.0209487	LIPA,SDHD,NDUFA5,ATP5MC3,ATP5MJ,MT-ND3,COX11,TMSB4X,NDUFA12,NDUFB5,NDUFB3,ATP5MG,PRKAG2,ALDOA
GO:0009145	purine nucleoside triphosphate biosynthetic process	0.0227757	LIPA,SDHD,NDUFA5,ATP5MC3,ATP5MJ,MT-ND3,COX11,TMSB4X,NDUFA12,NDUFB5,NDUFB3,ATP5MG,PRKAG2,ALDOA
GO:0002042	cell migration involved in sprouting angiogenesis	0.0287131	TGFBR3,ANXA1,HDAC9,KLF4,SPRED1,PLK2,FBXW7,PDCD10,MEOX2
GO:0043535	regulation of blood vessel endothelial cell migration	0.0288866	TGFBR3,ANXA1,HDAC9,KLF4,SPRED1,PLK2,FBXW7,PRCP,TMSB4X,PDCD10,MEOX2,RGCC
GO:0044774	mitotic DNA integrity checkpoint signaling	0.0288866	CCNG1,RPS27L,PPP2R5C,SYF2,CDC14B,ABRAXAS1,NAE1,ATF2,PLK2,RAD17,NEK11,CHEK2
GO:0042574	retinal metabolic process	0.0305383	CYP1B1,RDH11,AKR1C1,ALDH1A3,AKR1C3
GO:0032386	regulation of intracellular transport	0.0316892	ASPH,LRRK2,NUP54,ZDHHC2,PPP1CC,PIK3R1,YIPF5,JAK2,SCP2,CHMP3,RDX,RNF139,SCFD1,GAS1,ARFIP1,UFM1,SNX3,TXN,ZFAND1,PDCD10,PDCD5,SNAPIN,DNAJC27,ARV1
REAC:R-HSA-5684996	MAPK1/MAPK3 signaling	0.0358694	CAMK2D,PDGFRA,KIT,PRKG2,PPP1CC,PIK3R1,PPP2R5C,PPP2R5A,SEM1,LYPLA1,LAMTOR3,JAK2,FNTA,SPRED1,RBX1,PSMD10,PSMD6,PPP1CB,FGF7,DUSP6,RASGRP3,ABHD17C,RASGRF2,IL6R
GO:1903322	positive regulation of protein modification by small protein conjugation or removal	0.0358694	CAV1,LRRK2,ARRDC3,FBXO33,CDC14B,TANK,RBX1,PSMD10,FBXW7,BMI1,DCUN1D1,NPM1,NDFIP2,ARRDC4,RASSF5
GO:1902463	protein localization to cell leading edge	0.0359492	RAB13,RIPOR2,EDNRA
GO:0070120	ciliary neurotrophic factor-mediated signaling pathway	0.0359492	IL6ST,LIFR,IL6R
GO:1905515	non-motile cilium assembly	0.0361236	SEPTIN7,BBS10,BBS7,IFT57,IFT74,BBS4,IFT88,IFT80,CC2D2A,PIBF1
GO:0009141	nucleoside triphosphate metabolic process	0.0366891	PRXL2C,RRM2B,LRRK2,LIPA,AK5,AK3,PRKAA1,SDHD,NDUFA5,ATP5MC3,ATP5MJ,MT-ND3,COX11,OLA1,HTR2A,TMSB4X,NDUFA12,CTPS2,NDUFB5,NDUFB3,ATP5MG,NUDT15,PRKAG2,ALDOA
GO:0007035	vacuolar acidification	0.0367774	TMEM106B,LAMP2,CLN5,DMXL1,DMXL2,SNAPIN,CREG1
GO:0015980	energy derivation by oxidation of organic compounds	0.0367848	CAT,IL6ST,IDH1,GBE1,PPP1CC,UQCRB,IDE,COX7C,GPD2,SDHD,SUCLA2,NDUFA5,MRPS36,LEPR,PYGL,COX6C,MT-ND3,AGL,PPP1CB,NDUFA12,COX7A2,ETFRF1,NDUFB5,NDUFB3,ATP5MG,NDP,COA6,PRKAG2
GO:1901875	positive regulation of post-translational protein modification	0.0367848	CAV1,LRRK2,ARRDC3,FBXO33,CDC14B,TANK,RBX1,PSMD10,FBXW7,BMI1,DCUN1D1,NPM1,NDFIP2,ARRDC4,RASSF5
GO:0043393	regulation of protein binding	0.0367848	ITGA4,CAV1,LRRK2,BAG2,STK3,USP33,IFIT1,IDE,B2M,BTBD1,SNAPIN,MITD1,BDNF,IFIT2,CARD16
GO:0071071	regulation of phospholipid biosynthetic process	0.0367848	IDH1,SCP2,HTR2A,FABP3,RAB38
GO:0010631	epithelial cell migration	0.0385621	ENPP2,TGFBR3,KITLG,RAB13,PLPP3,GLUL,CYP1B1,KIT,ADAM9,ANXA1,HDAC9,KLF4,VSTM4,SPRED1,PKN2,PLK2,FBXW7,PRCP,TMSB4X,PFN2,PDCD10,FGF7,CCN3,MEOX2,CCBE1,RGCC
GO:1901796	regulation of signal transduction by p53 class mediator	0.0403996	RPL5,RRM2B,RPL37,TWIST1,SPRED1,PLA2R1,PSMD10,TAF9B,NPM1,ARMC10,BDKRB2,MLF1,CHEK2
GO:0046466	membrane lipid catabolic process	0.0410235	ENPP2,HEXB,CYP1B1,ASAH1,ACER3,GLA,FUCA1
REAC:R-HSA-72649	Translation initiation complex formation	0.0410235	EIF3E,RPS12,RPS27L,EIF1AX,RPS27,EIF4A2,RPS25,RPS3A,EIF4E
REAC:R-HSA-72702	Ribosomal scanning and start codon recognition	0.0410235	EIF3E,RPS12,RPS27L,EIF1AX,RPS27,EIF4A2,RPS25,RPS3A,EIF4E
GO:0034250	positive regulation of amide metabolic process	0.0410235	RPL5,SH3BGRL,EIF3E,CYP1B1,RPS27L,CNBP,FASTKD2,METTL14,SSB,IMPACT,NCK1,USP16,NPM1,EIF5A2,METTL5,PLD1,COA3
GO:0031668	cellular response to extracellular stimulus	0.0413067	ITGA4,CAV1,GLUL,LRRK2,LAMP2,CTSK,BMT2,USP33,PRKAA1,SESN3,PLIN2,ATF2,IMPACT,SESN1,MIOS,MAP3K5,RRAGB,FBXO22,INHBB,PLD1,NUDT15,AKR1C3,WNT2B,PRKAG2
GO:0090132	epithelium migration	0.042077	ENPP2,TGFBR3,KITLG,RAB13,PLPP3,GLUL,CYP1B1,KIT,ADAM9,ANXA1,HDAC9,KLF4,VSTM4,SPRED1,PKN2,PLK2,FBXW7,PRCP,TMSB4X,PFN2,PDCD10,FGF7,CCN3,MEOX2,CCBE1,RGCC
GO:0051098	regulation of binding	0.042077	ITGA4,CAV1,LRRK2,EIF3E,BAG2,STK3,RIPOR2,USP33,JAK2,IFIT1,IDE,TWIST1,B2M,CLN5,TXN,BTBD1,GTF2B,SNAPIN,MITD1,BDNF,IFIT2,CARD16
REAC:R-HSA-5628897	TP53 Regulates Metabolic Genes	0.0424558	RRM2B,LAMTOR3,COX7C,PRKAA1,SESN3,YWHAQ,COX6C,COX11,TXN,RRAGB,PRKAG2
REAC:R-HSA-5683057	MAPK family signaling cascades	0.043152	CAMK2D,PDGFRA,KIT,SEPTIN7,PRKG2,PPP1CC,PIK3R1,PPP2R5C,CDC14B,PPP2R5A,SEM1,LYPLA1,LAMTOR3,JAK2,FNTA,SPRED1,RBX1,PSMD10,PSMD6,PPP1CB,FGF7,DUSP6,RASGRP3,ABHD17C,RASGRF2,IL6R
REAC:R-HSA-72203	Processing of Capped Intron-Containing Pre-mRNA	0.0434958	HNRNPH2,NUP54,FIP1L1,SYF2,MTREX,GTF2F2,SNRPF,MFAP1,METTL14,PPWD1,SAP18,PLRG1,SF3B6,PPIL3,ZMAT2,SNRPD1,CWF19L2,EIF4E,SNRNP48,GCFC2,SNRPG,NUP35,LSM5,LSM6
REAC:R-HSA-9033241	Peroxisomal protein import	0.0434958	CAT,HSD17B4,IDH1,PHYH,SCP2,IDE,PEX2,ZFAND6,HACL1
REAC:R-HSA-72662	Activation of the mRNA upon binding of the cap-binding complex and eIFs, and subsequent binding to 43S	0.0434958	EIF3E,RPS12,RPS27L,EIF1AX,RPS27,EIF4A2,RPS25,RPS3A,EIF4E
GO:0035720	intraciliary anterograde transport	0.0434958	IFT57,IFT74,IFT88,IFT80,IFT70B
GO:0031398	positive regulation of protein ubiquitination	0.0434958	CAV1,LRRK2,ARRDC3,FBXO33,CDC14B,RBX1,PSMD10,FBXW7,BMI1,NPM1,NDFIP2,ARRDC4,RASSF5
GO:0031669	cellular response to nutrient levels	0.0445681	CAV1,GLUL,LRRK2,LAMP2,CTSK,BMT2,USP33,PRKAA1,SESN3,PLIN2,ATF2,IMPACT,SESN1,MIOS,MAP3K5,RRAGB,FBXO22,INHBB,PLD1,AKR1C3,WNT2B,PRKAG2
REAC:R-HSA-1852241	Organelle biogenesis and maintenance	0.0445681	CCT8,TNPO1,BBS12,BBS10,ATP5MC3,BBS7,RP2,ATF2,MTERF1,GABPA,IFT57,IFT74,BBS4,HAUS6,IFT88,IFT80,CC2D2A,TFAM,IFT70B,TMEM67,ATP5MG,NPHP1,BBIP1,ARL6,PRKAG2
REAC:R-HSA-156827	L13a-mediated translational silencing of Ceruloplasmin expression	0.0461633	RPL5,EIF3E,RPL37,RPS12,RPS27L,EIF1AX,RPS27,EIF4A2,RPS25,RPL7,RPS3A,RPL9,EIF4E
GO:0032091	negative regulation of protein binding	0.0469029	ITGA4,CAV1,LRRK2,BAG2,USP33,IFIT1,B2M,MITD1,IFIT2,CARD16
REAC:R-HSA-72706	GTP hydrolysis and joining of the 60S ribosomal subunit	0.0494244	RPL5,EIF3E,RPL37,RPS12,RPS27L,EIF1AX,RPS27,EIF4A2,RPS25,RPL7,RPS3A,RPL9,EIF4E
GO:0090130	tissue migration	0.0499484	ENPP2,TGFBR3,KITLG,RAB13,PLPP3,GLUL,CYP1B1,KIT,ADAM9,ANXA1,HDAC9,KLF4,VSTM4,SPRED1,PKN2,PLK2,FBXW7,PRCP,TMSB4X,PFN2,PDCD10,FGF7,CCN3,MEOX2,CCBE1,RGCC
GO:0097067	cellular response to thyroid hormone stimulus	0.0499484	CTSL,RDX,THRB,INHBB
REAC:R-HSA-5673001	RAF/MAP kinase cascade	0.0499484	CAMK2D,PDGFRA,KIT,PRKG2,PPP1CC,PIK3R1,PPP2R5C,PPP2R5A,SEM1,LYPLA1,LAMTOR3,JAK2,FNTA,SPRED1,RBX1,PSMD10,PSMD6,PPP1CB,FGF7,DUSP6,RASGRP3,ABHD17C,RASGRF2
