# Supplementary material for: Chromatin accessibility regulates age-dependent nuclear mechanotransduction
Source: Proc Natl Acad Sci U S A. 2026 Mar 26;123(13):e2522217123. doi: 10.1073/pnas.2522217123 (PMC13037945; doi:10.1073/pnas.2522217123)
Supplement: Supplementary file 5 — Dataset S04 (XLSX) [file pnas.2522217123.sd04.xlsx]

## Sheet: Sheet1
Dataset S4 Enriched pathways of downregulated genes in ORT vs. ORC, related to Figure S5E
GO.ID	Description	FDR	Genes
GO:0060385	axonogenesis involved in innervation	0.00187328	SEMA3A,ITGA4,NPTX1
GO:0021537	telencephalon development	0.00205732	ATP2B4,CDON,SEMA3A,ROBO2,ALDH1A3,LRRK2,PHACTR1,SLC1A2,RTN4RL1,MGARP
GO:0061448	connective tissue development	0.00272967	OSR2,ITGB8,GDF5,CCN3,OSR1,PRKG2,IL6R,WNT2B,PDGFD,EBF2
GO:0010631	epithelial cell migration	0.00349369	ENPP2,ATP2B4,KIT,KITLG,TGFBR3,VSTM4,CCN3,KLF4,CCBE1,MEOX2
GO:0051056	regulation of small GTPase mediated signal transduction	0.00360003	KITLG,RIPOR2,SIPA1L2,CDON,ARHGAP28,FGD4,ARHGEF3,DENND3,ARHGAP26,SRGAP3
GO:0090132	epithelium migration	0.00361161	ENPP2,ATP2B4,KIT,KITLG,TGFBR3,VSTM4,CCN3,KLF4,CCBE1,MEOX2
GO:0090130	tissue migration	0.00409322	ENPP2,ATP2B4,KIT,KITLG,TGFBR3,VSTM4,CCN3,KLF4,CCBE1,MEOX2
GO:0048638	regulation of developmental growth	0.0048882	TGFBR3,COL14A1,SOCS2,AKAP6,SEMA3A,RGS2,GDF5,EFNA5,IL7,NEDD4L
GO:0045019	negative regulation of nitric oxide biosynthetic process	0.00515959	ATP2B4,PTGIS,ACP5
GO:1904406	negative regulation of nitric oxide metabolic process	0.00515959	ATP2B4,PTGIS,ACP5
GO:0006714	sesquiterpenoid metabolic process	0.00594823	ALDH3A2,AKR1C3
GO:0036023	embryonic skeletal limb joint morphogenesis	0.00594823	OSR2,OSR1
GO:0097324	melanocyte migration	0.00594823	KIT,KITLG
REAC:R-HSA-2162123	Synthesis of Prostaglandins (PG) and Thromboxanes (TX)	0.00597524	PTGIS,AKR1C3,PTGES
GO:0071496	cellular response to external stimulus	0.00670488	RIPOR2,ITGA4,LRRK2,INHBB,SLC1A2,MAP3K5,PLD1,WNT2B,AKR1C3,PIEZO2
GO:0061050	regulation of cell growth involved in cardiac muscle cell development	0.0067834	COL14A1,AKAP6,RGS2
GO:0002062	chondrocyte differentiation	0.00851412	OSR2,GDF5,CCN3,OSR1,PRKG2,WNT2B
GO:0048588	developmental cell growth	0.00986584	COL14A1,AKAP6,SEMA3A,ITGA4,RGS2,EFNA5,FLRT3,NEDD4L
GO:0070668	positive regulation of mast cell proliferation	0.0102211	KIT,KITLG
GO:0003300	cardiac muscle hypertrophy	0.0103413	ATP2B4,COL14A1,AKAP6,RGS2,PDE5A
GO:0032370	positive regulation of lipid transport	0.0112721	EEPD1,C1QTNF1,MAP2K6,ABCA3,PTGES
GO:0050919	negative chemotaxis	0.0112721	SEMA3A,ROBO2,EFNA5,FLRT3
GO:0014897	striated muscle hypertrophy	0.0112721	ATP2B4,COL14A1,AKAP6,RGS2,PDE5A
GO:0014896	muscle hypertrophy	0.0123609	ATP2B4,COL14A1,AKAP6,RGS2,PDE5A
GO:0072111	cell proliferation involved in kidney development	0.0128409	OSR1,IL6R,PDGFD
GO:0046620	regulation of organ growth	0.0132224	TGFBR3,COL14A1,AKAP6,RGS2,IL7
REAC:R-HSA-140834	Extrinsic Pathway of Fibrin Clot Formation	0.0136806	TFPI,F10
GO:0071798	response to prostaglandin D	0.0136806	PTGFR,AKR1C3
GO:0071799	cellular response to prostaglandin D stimulus	0.0136806	PTGFR,AKR1C3
GO:0060021	roof of mouth development	0.0141685	OSR2,TGFBR3,ITGB8,OSR1,MEOX2
GO:0046849	bone remodeling	0.0143942	WNT16,GDF5,RAB3D,IL7,ACP5
GO:0003301	physiological cardiac muscle hypertrophy	0.0143942	COL14A1,AKAP6,RGS2
GO:0010611	regulation of cardiac muscle hypertrophy	0.0143942	ATP2B4,AKAP6,RGS2,PDE5A
GO:0003298	physiological muscle hypertrophy	0.0143942	COL14A1,AKAP6,RGS2
GO:0061049	cell growth involved in cardiac muscle cell development	0.0143942	COL14A1,AKAP6,RGS2
GO:0046330	positive regulation of JNK cascade	0.014533	SEMA3A,WNT16,TNFRSF19,MAP3K5,PYCARD
GO:0032642	regulation of chemokine production	0.0146505	MBP,KLF4,IL7,IL6R,PYCARD
GO:0032602	chemokine production	0.0146505	MBP,KLF4,IL7,IL6R,PYCARD
GO:0051260	protein homooligomerization	0.0146505	KCNS2,RIPOR2,EHD3,ALDH1A3,SLC1A2,PYCARD,ABCA3
GO:0055021	regulation of cardiac muscle tissue growth	0.0146505	TGFBR3,COL14A1,AKAP6,RGS2
GO:0046456	icosanoid biosynthetic process	0.0160619	PTGIS,PYCARD,AKR1C3,PTGES
GO:0045428	regulation of nitric oxide biosynthetic process	0.0160619	ATP2B4,PTGIS,KLF4,ACP5
GO:0070663	regulation of leukocyte proliferation	0.0160619	KIT,KITLG,RIPOR2,IGFBP2,IL7,PDE5A,VSIR,PYCARD
GO:0014743	regulation of muscle hypertrophy	0.0160619	ATP2B4,AKAP6,RGS2,PDE5A
GO:0040013	negative regulation of locomotion	0.0167733	ATP2B4,TGFBR3,RIPOR2,SEMA3A,ROBO2,CCN3,KLF4,MEOX2,SRGAP3
GO:0036022	limb joint morphogenesis	0.0169228	OSR2,OSR1
GO:0080164	regulation of nitric oxide metabolic process	0.0178304	ATP2B4,PTGIS,KLF4,ACP5
GO:0043087	regulation of GTPase activity	0.0181075	RIPOR2,RABGAP1,LRRK2,FGD4,EFNA5,S100A10,ITGA6
GO:0031668	cellular response to extracellular stimulus	0.0182313	ITGA4,LRRK2,INHBB,SLC1A2,MAP3K5,PLD1,WNT2B,AKR1C3
GO:0006936	muscle contraction	0.0182313	ATP2B4,KIT,EHD3,RGS2,BDKRB2,PDE5A,P2RX6,MAP2K6,NEDD4L
GO:0002687	positive regulation of leukocyte migration	0.0182313	KITLG,RIPOR2,ITGA4,IL6R,PYCARD,PDGFD
GO:0051216	cartilage development	0.0189106	OSR2,ITGB8,GDF5,CCN3,OSR1,PRKG2,WNT2B
GO:0060420	regulation of heart growth	0.0190812	TGFBR3,COL14A1,AKAP6,RGS2
GO:0060384	innervation	0.0193579	SEMA3A,ITGA4,NPTX1
GO:0043010	camera-type eye development	0.0200489	ATP2B4,OSR2,VSTM4,CDON,WNT16,ALDH1A3,KLF4,THRB,WNT2B
GO:0097306	cellular response to alcohol	0.0204228	INHBB,EFNA5,KLF4,PTGFR,AKR1C3
GO:0072126	positive regulation of glomerular mesangial cell proliferation	0.0205633	IL6R,PDGFD
GO:0070666	regulation of mast cell proliferation	0.0205633	KIT,KITLG
GO:0043542	endothelial cell migration	0.0205633	ATP2B4,TGFBR3,VSTM4,CCN3,KLF4,CCBE1,MEOX2
GO:0034698	response to gonadotropin	0.0205633	TGFBR3,INHBB,EFNA5
GO:0070662	mast cell proliferation	0.0205633	KIT,KITLG
GO:1905954	positive regulation of lipid localization	0.0205633	EEPD1,C1QTNF1,MAP2K6,ABCA3,PTGES
GO:0002072	optic cup morphogenesis involved in camera-type eye development	0.0205633	WNT16,ALDH1A3
GO:0050730	regulation of peptidyl-tyrosine phosphorylation	0.0208327	ENPP2,KIT,KITLG,EFNA5,IL7,IL6R,PDGFD
GO:0001516	prostaglandin biosynthetic process	0.0217665	PTGIS,AKR1C3,PTGES
GO:0072012	glomerulus vasculature development	0.0217665	OSR1,IL6R,PDGFD
GO:0090596	sensory organ morphogenesis	0.0217665	OSR2,RIPOR2,CDON,WNT16,ALDH1A3,OSR1,THRB,WNT2B
GO:0046457	prostanoid biosynthetic process	0.0217665	PTGIS,AKR1C3,PTGES
GO:0045165	cell fate commitment	0.0224252	CDON,WNT16,GAS1,KLF4,IL7,IL6R,WNT2B,EBF2
GO:0070613	regulation of protein processing	0.0227434	LRRK2,GAS1,CCBE1,S100A10
GO:1901655	cellular response to ketone	0.0228709	TRERF1,EFNA5,KLF4,PTGFR,AKR1C3
GO:0061437	renal system vasculature development	0.024708	OSR1,IL6R,PDGFD
GO:0061440	kidney vasculature development	0.024708	OSR1,IL6R,PDGFD
REAC:R-HSA-5632681	Ligand-receptor interactions	0.024708	CDON,GAS1
GO:0002685	regulation of leukocyte migration	0.024708	KITLG,RIPOR2,ITGA4,CCN3,IL6R,PYCARD,PDGFD
GO:1903317	regulation of protein maturation	0.0262994	LRRK2,GAS1,CCBE1,S100A10
GO:0008406	gonad development	0.0262994	KIT,KITLG,ROBO2,INHBB,OSR1,WNT2B,AKR1C3
GO:0140058	neuron projection arborization	0.0262994	SEMA3A,LRRK2,PHACTR1
GO:0060047	heart contraction	0.0267598	ATP2B4,EHD3,RGS2,PDE5A,THRB,MAP2K6,NEDD4L
GO:0007254	JNK cascade	0.0267864	SEMA3A,WNT16,TNFRSF19,LRRK2,MAP3K5,PYCARD
GO:0062197	cellular response to chemical stress	0.0273664	WNT16,LRRK2,ARL6IP5,KLF4,BDKRB2,MAP3K5,PYCARD,PDGFD
GO:0050670	regulation of lymphocyte proliferation	0.0277239	KITLG,RIPOR2,IGFBP2,IL7,PDE5A,VSIR,PYCARD
GO:0006809	nitric oxide biosynthetic process	0.0282558	ATP2B4,PTGIS,KLF4,ACP5
GO:0032722	positive regulation of chemokine production	0.0282558	MBP,IL7,IL6R,PYCARD
GO:0045137	development of primary sexual characteristics	0.0285927	KIT,KITLG,ROBO2,INHBB,OSR1,WNT2B,AKR1C3
GO:0019371	cyclooxygenase pathway	0.0288374	PTGIS,AKR1C3
GO:2000650	negative regulation of sodium ion transmembrane transporter activity	0.0288374	OSR1,NEDD4L
GO:0002138	retinoic acid biosynthetic process	0.0288374	ALDH1A3,AKR1C3
GO:1901724	positive regulation of cell proliferation involved in kidney development	0.0288374	IL6R,PDGFD
GO:0032944	regulation of mononuclear cell proliferation	0.0293614	KITLG,RIPOR2,IGFBP2,IL7,PDE5A,VSIR,PYCARD
GO:0034694	response to prostaglandin	0.0294831	TGFBR3,PTGFR,AKR1C3
GO:0043537	negative regulation of blood vessel endothelial cell migration	0.0294831	ATP2B4,KLF4,MEOX2
GO:0032091	negative regulation of protein binding	0.0301631	IFIT1,ITGA4,LRRK2,IFIT2
GO:0052547	regulation of peptidase activity	0.030816	MBP,TFPI,ARL6IP5,KLF4,MAP3K5,VSIR,PYCARD
GO:0071675	regulation of mononuclear cell migration	0.030816	RIPOR2,ITGA4,CCN3,PYCARD,PDGFD
GO:0042129	regulation of T cell proliferation	0.0310766	KITLG,RIPOR2,IGFBP2,PDE5A,VSIR,PYCARD
GO:0022604	regulation of cell morphogenesis	0.0310766	ENPP2,KIT,SYNE3,SHROOM3,FGD4,EFNA5,NEDD4L
GO:0003015	heart process	0.0316558	ATP2B4,EHD3,RGS2,PDE5A,THRB,MAP2K6,NEDD4L
GO:0055017	cardiac muscle tissue growth	0.0321412	TGFBR3,COL14A1,AKAP6,RGS2
GO:1902306	negative regulation of sodium ion transmembrane transport	0.0326521	OSR1,NEDD4L
GO:0140059	dendrite arborization	0.0326521	SEMA3A,PHACTR1
GO:0016102	diterpenoid biosynthetic process	0.0326521	ALDH1A3,AKR1C3
GO:0072124	regulation of glomerular mesangial cell proliferation	0.0326521	IL6R,PDGFD
GO:0060628	regulation of ER to Golgi vesicle-mediated transport	0.0326521	LRRK2,GAS1
GO:0021772	olfactory bulb development	0.0326521	SEMA3A,ROBO2,LRRK2
GO:0046209	nitric oxide metabolic process	0.0326521	ATP2B4,PTGIS,KLF4,ACP5
GO:0070587	regulation of cell-cell adhesion involved in gastrulation	0.0326521	MBP,KLF4
GO:0035137	hindlimb morphogenesis	0.0326521	OSR2,GDF5,OSR1
GO:0034115	negative regulation of heterotypic cell-cell adhesion	0.0326521	MBP,KLF4
GO:0045862	positive regulation of proteolysis	0.0328834	MBP,LRRK2,ARL6IP5,MAP3K5,CCBE1,S100A10,VSIR,PYCARD
GO:2001057	reactive nitrogen species metabolic process	0.0333226	ATP2B4,PTGIS,KLF4,ACP5
GO:0032890	regulation of organic acid transport	0.0333226	RGS2,ARL6IP5,MAP2K6,PTGES
GO:0002040	sprouting angiogenesis	0.0335805	TGFBR3,VSTM4,KLF4,CCBE1,MEOX2
GO:1903522	regulation of blood circulation	0.0348765	ATP2B4,EHD3,ITGA4,RGS2,BDKRB2,PDE5A,THRB
GO:0022408	negative regulation of cell-cell adhesion	0.0351558	MBP,RIPOR2,KLF4,C1QTNF1,PDE5A,VSIR
GO:0043502	regulation of muscle adaptation	0.0357872	ATP2B4,AKAP6,RGS2,PDE5A
GO:0021988	olfactory lobe development	0.0357955	SEMA3A,ROBO2,LRRK2
GO:0072110	glomerular mesangial cell proliferation	0.0363214	IL6R,PDGFD
GO:0060272	embryonic skeletal joint morphogenesis	0.0363214	OSR2,OSR1
GO:0045654	positive regulation of megakaryocyte differentiation	0.0363214	FAXDC2,RAB7B
GO:0048593	camera-type eye morphogenesis	0.0363214	CDON,WNT16,ALDH1A3,THRB,WNT2B
GO:0070586	cell-cell adhesion involved in gastrulation	0.0363214	MBP,KLF4
GO:0010749	regulation of nitric oxide mediated signal transduction	0.0363214	ATP2B4,PDE5A
GO:0060900	embryonic camera-type eye formation	0.0363214	WNT16,ALDH1A3
GO:0018108	peptidyl-tyrosine phosphorylation	0.0363214	ENPP2,KIT,KITLG,EFNA5,IL7,IL6R,PDGFD
GO:0090049	regulation of cell migration involved in sprouting angiogenesis	0.0367017	TGFBR3,KLF4,MEOX2
GO:0097305	response to alcohol	0.0370308	TGFBR3,INHBB,RGS2,EFNA5,KLF4,PTGFR,AKR1C3
GO:0018212	peptidyl-tyrosine modification	0.0370308	ENPP2,KIT,KITLG,EFNA5,IL7,IL6R,PDGFD
GO:0032368	regulation of lipid transport	0.0376401	EEPD1,C1QTNF1,MAP2K6,ABCA3,PTGES
GO:0060048	cardiac muscle contraction	0.0387351	EHD3,RGS2,PDE5A,MAP2K6,NEDD4L
GO:0060419	heart growth	0.0397576	TGFBR3,COL14A1,AKAP6,RGS2
GO:0051259	protein complex oligomerization	0.0397576	KCNS2,RIPOR2,EHD3,ALDH1A3,SLC1A2,PYCARD,ABCA3
GO:0035136	forelimb morphogenesis	0.0412418	OSR2,GDF5,OSR1
GO:0002691	regulation of cellular extravasation	0.0412418	RIPOR2,ITGA4,PDGFD
GO:0046328	regulation of JNK cascade	0.0415943	SEMA3A,WNT16,TNFRSF19,MAP3K5,PYCARD
GO:0097067	cellular response to thyroid hormone stimulus	0.0415943	INHBB,THRB
GO:0010950	positive regulation of endopeptidase activity	0.0415943	MBP,ARL6IP5,MAP3K5,VSIR,PYCARD
REAC:R-HSA-418346	Platelet homeostasis	0.0421106	ATP2B4,PRKG2,PDE5A,P2RX6
GO:0055006	cardiac cell development	0.0421106	TGFBR3,COL14A1,AKAP6,RGS2
GO:0071674	mononuclear cell migration	0.0462994	RIPOR2,ITGA4,CCN3,IL6R,PYCARD,PDGFD
GO:0010977	negative regulation of neuron projection development	0.0467392	SEMA3A,MYLIP,LRRK2,RTN4RL1,MGARP
GO:0048659	smooth muscle cell proliferation	0.0467392	CCN3,KLF4,MAP3K5,IL6R,PDGFD
GO:0032308	positive regulation of prostaglandin secretion	0.0470003	MAP2K6,PTGES
GO:0033002	muscle cell proliferation	0.0487641	TGFBR3,CCN3,KLF4,MAP3K5,IL6R,PDGFD
