# Supplementary material for: Chromatin accessibility regulates age-dependent nuclear mechanotransduction
Source: Proc Natl Acad Sci U S A. 2026 Mar 26;123(13):e2522217123. doi: 10.1073/pnas.2522217123 (PMC13037945; doi:10.1073/pnas.2522217123)
Supplement: Supplementary file 6 — Dataset S05 (XLSX) [file pnas.2522217123.sd05.xlsx]

## Sheet: Sheet1
Dataset S5 TFs selected as AP-1, RUNX/TEAD, Y_specific, and O_specific TF groups, related to Figure 5
AP-1 group	RUNX/TEAD group	Y_specific group	O_specific group
Fos	RUNX	Sox21	Ascl1
Fra1	RUNX1	OCT:OCT-short	Atf4
JunB	RUNX2	ZNF711	BMAL1
BATF	RUNX-AML	Hand2	BORIS
Fosl2	TEAD	Sox10	Bapx1
Fra2	TEAD1	bZIP:IRF	CDX4
Atf3	TEAD2	Pitx1	CEBP
AP-1	TEAD3	Pit1	CEBP:AP1
Jun-AP1	TEAD4	PSE	CTCF
Bach2	TCF4	Sox3	Cdx2
Bach1	Twist	Sox4	Chop
		Gfi1b	DLX1
		FOXM1	DLX2
		CRX	DLX5
		Fox:Ebox	Dlx3
		EBF1	ELF1
		FOXP1	ELF3
		GSC	ELF5
		NF1:FOXA1	ETS
		FOXK2	ETS:RUNX
		Foxa3	Egr1
		FOXK1	Egr2
		AP-2alpha	Elf4
		AP-2gamma	Elk1
		EBF2	En1
		Otx2	GABPA
		FOXA1	GRE
		EBF	GRE
		Foxf1	Gsx2
		Foxo3	HIC1
		FoxL2	HIF-1b
		FOXA1	HLF
		FoxD3	HOXB13
		Rfx2	Hoxa11
		RFX	Hoxa13
		JunD	Hoxa9
			Hoxb4
			Hoxc10
			Hoxc13
			Hoxc6
			Hoxc9
			Hoxd11
			Hoxd12
			Hoxd13
			Hoxd9
			IRF2
			IRF4
			Isl1
			LHX9
			Lhx1
			Lhx2
			Lhx3
			MNT
			MRE
			Meis1
			Mesp1
			NF1-halfsite
			NFIL3
			NPAS
			Nkx3.1
			PBX2
			PGR
			PU.1
			PU.1-IRF
			Pax8
			RORg
			RORgt
			RORgt
			Rbpj1
			Rfx6
			SPDEF
			STAT4
			Sox9
			Srebp1a
			Srebp2
			Stat3
			THRa
			Tbx20
			Tgif1
			Tgif2
			USF1
			Usf2
			WT1
			ZBTB9
			ZFX
			ZNF341
			ZNF519
			Zic
			Zic2
			Zic3
			c-Myc
			n-Myc
			p73
